# Supplementary material for: Morphophysiological and transcriptome analysis reveal that reprogramming of metabolism, phytohormones and root development pathways governs the potassium (K+) deficiency response in two contrasting chickpea cultivars
Source: Front Plant Sci. 2023 Jan 11;13:1054821. doi: 10.3389/fpls.2022.1054821 (PMC9875034; doi:10.3389/fpls.2022.1054821)
Supplement: Supplementary file 1 [file Table_1.xlsx]

## Sheet: Sheet2
Table S1: Details of primers used for RT-qPCR analysis
Gene Locus ID	Sequence	No. of Bases
LOC101499003-F qPCR	5' TGGCGATAAAGTGTGGCAAG 3'	20
LOC101499003-R qPCR	5' TACAACCCTCAGAAGTGAGCC 3'	21
LOC101496587-F qPCR	5' AACTCCGTCTTCATCGGTGG 3'	20
LOC101496587-R qPCR	5' AACCAGTTTTCTGTGATGTCGC 3'	22
LOC101503875-F qPCR	5' CATTCGCGACAACCTGAACC 3'	20
LOC101503875-R qPCR	5' AAAGCACAACCGTAACGTGG 3'	20
LOC101492172-F qPCR	5' ACGAGAACAGAGACGGCAAG 3'	20
LOC101492172-R qPCR	5' ACCCCAATAGTCCATCACCG 3'	20
LOC101497071-F qPCR	5' ATTGCCCGCGTTCGATTTTG 3'	20
LOC101497071-R qPCR	5' AAGAGCCGTGTAACGAGCAG 3'	20
LOC101488764-F qPCR	5' AAACTCACCAGCATTGGGGC 3'	20
LOC101488764-R qPCR	5' TAGAGTTAGTGCCTGTGCGTG 3'	21
LOC101510975-F qPCR	5' GTGGATGGAGGAGGAAGACC 3'	20
LOC101510975-R qPCR	5' GGACCAACCGGCAATTTCTTG 3'	21
LOC101508549-F qPCR	5' TGTGAAGACTTTTGTGAAAGGGG 3'	23
LOC101508549-R qPCR	5' ACAACCATGTGACCTTTTGGAAC 3'	23
LOC101513640-F qPCR	5' TCAACGCCATCTTCCTCATCC 3'	21
LOC101513640-R qPCR	5' AGAACCGGTTGCAATGAGAG 3'	20
LOC101489648-F qPCR	5' TGTTGGACCCGAGAGACAAAG 3'	21
LOC101489648-R qPCR	5' CTTCAATCTCCACCAATGCCTC 3'	22
LOC101491096-F qPCR	5' ACTGCTAATACCGTCCCTCTTC 3'	22
LOC101491096-R qPCR	5' AAGCGGTGCCAAAACAACTC 3'	20
LOC101505638-F qPCR	5' GGGGAAACTGATGGAAAAGGTG 3'	22
LOC101505638-R qPCR	5' TGTTAGAGGTTGGACGATGCC 3'	21
LOC101515639-F qPCR	5' ATTTGCGGCGGAGATAAGGG 3'	20
LOC101515639-R qPCR	5' ATCATAGGCTAAAGCGGCGG 3'	20
LOC101510089-F qPCR	5' TGGAGACATTGAAGGATCAAGGG 3'	23
LOC101510089-R qPCR	5' TATAGGCAACTTCTTGGCTTGAG 3'	23
LOC101503050-F qPCR	5' GCTGTTGTGTGTAGAGATGGC 3'	21
LOC101503050-R qPCR	5' TGAGCTGCTAAAATGCCTTGC 3'	21
LOC101512980-F qPCR	5' GAGCATGCAAAGGATTCGGG 3'	20
LOC101512980-R qPCR	5' TGTCCAATGGCATACGGCTC 3'	20
