# Supplementary material for: Morphophysiological and transcriptome analysis reveal that reprogramming of metabolism, phytohormones and root development pathways governs the potassium (K+) deficiency response in two contrasting chickpea cultivars
Source: Front Plant Sci. 2023 Jan 11;13:1054821. doi: 10.3389/fpls.2022.1054821 (PMC9875034; doi:10.3389/fpls.2022.1054821)
Supplement: Supplementary file 2 [file Table_2.xlsx]

## Sheet: Sheet1
Table S2: Root and shoot growth parameters of five different chickpea cultivars under K+ sufficient and deficient conditions.
	K+ Sufficient (Root length,cm)				K+ Deficient (Root length, cm)				K+ Sufficient (Shoot length, cm)				K+ Deficient (Shoot length, cm)				K+ Sufficient	K+ Deficient	Significance
Chickpea Variety	CR1	CR2	CR3	AVG	DR1	DR2	DR3	AVG	CS1	CS2	CS3	AVG	DS1	DS2	DS3	AVG	Shoot/Root	Shoot/Root	p-value (Root)	p-value (Shoot)
PUSA256	10.8	12.1	11.31	11.4033	8.6	8.33	9.58	8.83667	13.2	13.6	13.5	13.4333	11.1	12.33	10.72	11.3833	1.17802	1.28819	0.00871684	0.0149051
PUSA362	15.1	15.3	16.1	15.5	8.3	8.8	9.2	8.76667	13.1	12.8	13.4	13.1	8.3	8.63	9.6	8.84333	0.845161	1.00875	7.40053e-05	0.000568137
PUSA372	11.1	11.5	11.98	11.5267	11.98	11.9	11.63	11.8367	11.9	11.3	12.2	11.8	10.4	12.9	11.82	11.7067	1.02371	0.989017	0.323503	0.909455
ICC1882	12.5	12.8	13.1	12.8	10.3	11.24	12.46	11.3333	9.5	9.8	10	9.76667	9.2	9.1	8.45	8.91667	0.763021	0.786765	0.0866339	0.0370967
ICC4958	13.6	12.6	13.1	13.1	10.5	9.74	9.2	9.81333	11.31	11.9	11.58	11.5967	11.1	12.1	10.4	11.2	0.885242	1.1413	0.00228726	0.489584
