# Supplementary material for: Morphophysiological and transcriptome analysis reveal that reprogramming of metabolism, phytohormones and root development pathways governs the potassium (K+) deficiency response in two contrasting chickpea cultivars
Source: Front Plant Sci. 2023 Jan 11;13:1054821. doi: 10.3389/fpls.2022.1054821 (PMC9875034; doi:10.3389/fpls.2022.1054821)
Supplement: Supplementary file 3 [file Table_3.xlsx]

## Sheet: PUSA362_Upregulated genes
GeneNames	baseMean	FoldChange	log2FoldChange	lfcSE	stat	pvalue	padj	Description	GO Names
gene-LOC101505638	3619.61	21.6746	4.43794	0.282959	15.684	0	0	1-aminocyclopropane-1-carboxylate oxidase 1	F:1-aminocyclopropane-1-carboxylate oxidase activity; F:metal ion binding
gene-LOC101497123	402.797	29.983	4.90608	0.320393	15.3127	0	0	zinc finger Ran-binding domain-containing protein 2-like	F:metal ion binding; C:integral component of membrane
gene-LOC101511048	1830.19	18.2439	4.18934	0.28555	14.6711	0	0	thaumatin-like protein	P:defense response; C:extracellular region
gene-LOC101488764	380.385	89.185	6.47873	0.46899	13.8142	0	0	putative hypoxia induced protein	P:mitochondrial cytochrome c oxidase assembly; C:mitochondrial respirasome; C:integral component of mitochondrial inner membrane
gene-LOC101491393	1088.28	17.9305	4.16434	0.332397	12.5282	0	0	early nodulin-93	C:integral component of membrane
gene-LOC101488535	7922.89	6.74771	2.7544	0.222601	12.3737	0	0	zinc-binding alcohol dehydrogenase family protein	P:formaldehyde catabolic process; F:alcohol dehydrogenase activity, zinc-dependent; F:zinc ion binding; F:S-(hydroxymethyl)glutathione dehydrogenase activity; C:cytosol
gene-LOC101492267	255.104	21.2603	4.41009	0.373975	11.7925	0	0	kelch repeat-containing protein At3g27220	C:integral component of membrane
gene-LOC101499266	608.721	14.6208	3.86995	0.330903	11.6951	0	0	stearoyl-[acyl-carrier-protein] 9-desaturase 6, chloroplastic	P:fatty acid biosynthetic process; F:acyl-[acyl-carrier-protein] desaturase activity; F:metal ion binding; F:stearoyl-[acp] desaturase activity; C:chloroplast stroma
gene-LOC101509443	1350.78	12.4271	3.63542	0.32224	11.2817	0	0	uncharacterized protein LOC101508901
gene-LOC101498448	1047.57	6.26011	2.64619	0.239966	11.0273	0	0	zinc finger Ran-binding domain-containing protein 2-like	F:metal ion binding
gene-LOC101513362	527.765	10.2511	3.35771	0.307964	10.9029	0	0	Ethylene-responsive transcription factor RAP2-3	P:regulation of transcription, DNA-templated; P:ethylene-activated signaling pathway; F:DNA binding; F:DNA-binding transcription factor activity; C:nucleus
gene-LOC101508901	1132.39	11.7773	3.55794	0.333801	10.6589	0	0	uncharacterized protein LOC101508901
gene-LOC101489515	355.127	16.0929	4.00836	0.385444	10.3993	0	0	isoliquiritigenin 2'-O-methyltransferase	P:aromatic compound biosynthetic process; P:methylation; F:licodione 2'-O-methyltransferase activity; F:isoliquiritigenin 2'-O-methyltransferase activity; F:protein dimerization activity
gene-LOC101504014	549.653	4.44309	2.15156	0.237269	9.06802	0	0	ubiquinol oxidase 1, mitochondrial	P:alternative respiration; F:protein binding; F:alternative oxidase activity; F:metal ion binding; F:ubiquinol:oxygen oxidoreductase activity; C:mitochondrial inner membrane; C:integral component of membrane; C:respirasome
gene-LOC101511073	1956.27	3.39219	1.76222	0.197979	8.90104	0	0	Pathogenesis related protein	P:polysaccharide catabolic process; P:chitin catabolic process; P:cell wall macromolecule catabolic process; P:defense response to fungus; F:chitinase activity; F:chitin binding
MSTRG.17877	84.6043	41.4558	5.3735	0.606763	8.85601	0	0	Retrovirus-related Pol polyprotein from transposon TNT 1-94	P:DNA integration; F:nucleic acid binding; C:integral component of membrane
gene-LOC101497050	230.706	2259.37	11.1417	1.26303	8.82138	0	0	putative bark agglutinin LECRPA3	F:carbohydrate binding; C:integral component of membrane
gene-LOC101497071	75.8604	57.3087	5.84068	0.666644	8.76132	0	0	probable inorganic phosphate transporter 1-3	P:phosphate ion transport; P:transmembrane transport; F:inorganic phosphate transmembrane transporter activity; F:symporter activity; F:hydrolase activity; C:integral component of membrane
gene-LOC101499611	78.6193	16.0955	4.00858	0.468669	8.55312	0	0	pyruvate decarboxylase	F:magnesium ion binding; F:pyruvate decarboxylase activity; F:thiamine pyrophosphate binding; C:cytosol
gene-LOC101513147	69.6431	53.5323	5.74234	0.684028	8.39489	0	0	patatin-like phospholipase	P:lipid catabolic process; F:phospholipase activity; F:acylglycerol lipase activity; C:integral component of membrane
gene-LOC101513681	453.06	4.49889	2.16957	0.259379	8.36448	0	0	Ethylene-responsive transcription factor RAP2-3	P:regulation of transcription, DNA-templated; P:ethylene-activated signaling pathway; F:DNA binding; F:DNA-binding transcription factor activity; C:nucleus
gene-LOC101497761	318.933	4.37493	2.12926	0.265409	8.02255	0	0	tubulin beta chain-like	P:microtubule cytoskeleton organization; P:mitotic cell cycle; F:GTPase activity; F:structural constituent of cytoskeleton; F:GTP binding; F:glycosyltransferase activity; C:cytoplasm; C:microtubule
gene-LOC101495246	515.12	5.29838	2.40555	0.319491	7.52932	0	0	DUF506 family protein
gene-LOC101502793	865.591	3.42732	1.77708	0.249068	7.13492	0	0	dicer-like protein 4 isoform X3	P:DNA integration; P:production of siRNA involved in RNA interference; P:RNA phosphodiester bond hydrolysis, endonucleolytic; F:DNA binding; F:RNA binding; F:helicase activity; F:ribonuclease III activity; F:ATP binding; F:metal ion binding; C:nucleus; C:cytoplasm
gene-LOC101489760	131.603	5.37898	2.42733	0.344474	7.04649	0	0	NF-X1-type zinc finger protein NFXL1	P:regulation of transcription by RNA polymerase II; F:RNA polymerase II transcription regulatory region sequence-specific DNA binding; F:DNA-binding transcription factor activity, RNA polymerase II-specific; F:zinc ion binding; F:ligase activity; C:nucleus
MSTRG.3909	76.5939	18.5996	4.2172	0.607474	6.94219	0	0	GMP synthase [glutamine-hydrolyzing]	P:GMP biosynthetic process; F:GMP synthase activity; C:cytosol
MSTRG.712	251.785	4.69669	2.23164	0.322719	6.91513	0	0	peroxidase	P:response to oxidative stress; P:hydrogen peroxide catabolic process; P:cellular oxidant detoxification; F:peroxidase activity; F:heme binding; F:metal ion binding; C:extracellular region; C:integral component of membrane
gene-LOC101497066	2012.11	4.71779	2.23811	0.326252	6.86006	0	0	14 kDa proline-rich protein DC2.15
gene-LOC101490111	575.841	3.08429	1.62494	0.238038	6.82637	0	0	polygalacturonase	P:carbohydrate metabolic process; F:polygalacturonase activity; F:galacturan 1,4-alpha-galacturonidase activity; C:cell wall
gene-LOC101509535	708.343	3.13959	1.65058	0.242807	6.79791	0	0	glucan endo-1,3-beta-glucosidase	P:carbohydrate metabolic process; F:glucan endo-1,3-beta-D-glucosidase activity; C:anchored component of plasma membrane
gene-LOC101498123	79.2583	9.23244	3.20671	0.472402	6.7881	0	0	cytochrome p450	P:defense response to other organism; F:monooxygenase activity; F:iron ion binding; F:oxidoreductase activity, acting on paired donors, with incorporation or reduction of molecular oxygen; F:heme binding; C:integral component of membrane
gene-LOC101497786	590.591	4.36977	2.12756	0.323805	6.57049	0	0	wound-responsive family protein
gene-LOC101504201	184.556	6.81427	2.76856	0.424694	6.51896	0	0	probable serine/threonine-protein kinase fhkB	P:phosphorylation; F:kinase activity
gene-LOC101496685	2598.86	2.90442	1.53825	0.238061	6.46159	0	0	pyruvate decarboxylase 1	F:magnesium ion binding; F:pyruvate decarboxylase activity; F:thiamine pyrophosphate binding; C:cytosol
gene-LOC101500378	3937.79	2.45558	1.29606	0.201918	6.41877	0	0	ABA-responsive protein	P:defense response; P:response to biotic stimulus; P:abscisic acid-activated signaling pathway; P:negative regulation of catalytic activity; P:regulation of protein serine/threonine phosphatase activity; P:RNA phosphodiester bond hydrolysis; F:ribonuclease activity; F:protein phosphatase inhibitor activity; F:calcium ion binding; F:abscisic acid binding; F:signaling receptor activity; F:cytokinin…
gene-LOC101499465	527.009	3.24945	1.70019	0.27322	6.22279	0	0	WAT1-related protein At2g37460	F:transmembrane transporter activity; C:integral component of membrane
gene-LOC101493476	389.929	5.25566	2.39387	0.39968	5.98947	0	1e-06	Late embryogenesis abundant protein
gene-LOC101493492	125.312	5.54719	2.47176	0.413301	5.98052	0	1e-06	plant cysteine oxidase 2	F:cysteine dioxygenase activity; F:metal ion binding
gene-LOC101510215	30.2998	295.559	8.2073	1.37534	5.96746	0	1e-06	NADH-ubiquinone reductase complex 1 MLRQ subunit	C:integral component of membrane
gene-LOC101492727	671.858	3.41942	1.77375	0.311023	5.70295	0	4e-06	putative lipid-transfer protein DIR1	P:systemic acquired resistance; F:fatty acid binding
gene-LOC101491913	4505.74	3.17675	1.66755	0.293106	5.68925	0	5e-06	14 kDa proline-rich protein DC2.15-like	C:integral component of membrane
gene-LOC101497497	491.313	2.71353	1.44017	0.253861	5.67307	0	5e-06	protein BIC1	P:blue light signaling pathway
gene-LOC101509296	74.2607	4.96272	2.31113	0.408389	5.65914	0	5e-06	GATA zinc finger domain-containing protein 10	F:DNA binding
gene-LOC101507725	25.2682	246.608	7.94608	1.41589	5.61205	0	6e-06	probable transcription factor At5g61620 isoform X2	P:response to hormone; F:DNA binding; C:nucleus
gene-LOC101511281	385.497	2.79922	1.48503	0.264663	5.61102	0	6e-06	plant cysteine oxidase 2	F:oxidoreductase activity, acting on single donors with incorporation of molecular oxygen, incorporation of two atoms of oxygen; C:membrane
gene-LOC101508481	412.063	2.97741	1.57406	0.289129	5.44414	0	1.6e-05	probable glutathione S-transferase	P:glutathione metabolic process; F:glutathione transferase activity; F:protein binding; F:oxidoreductase activity; C:cytoplasm
gene-LOC101496110	76.398	8.41076	3.07224	0.569984	5.39004	0	2.2e-05	cationic peroxidase 1	P:response to oxidative stress; P:hydrogen peroxide catabolic process; P:cellular oxidant detoxification; F:peroxidase activity; F:heme binding; F:metal ion binding; C:extracellular region
gene-LOC101510405	84.1005	4.74812	2.24736	0.419423	5.3582	0	2.5e-05	pathogenesis-related protein 1-like	P:RNA-dependent DNA biosynthetic process; P:defense response; P:response to biotic stimulus; F:RNA-directed DNA polymerase activity; C:extracellular space; C:integral component of membrane
MSTRG.10309	204.915	4.43215	2.14801	0.401093	5.35538	0	2.5e-05	uncharacterized protein LOC11435965	C:membrane; C:integral component of membrane
gene-LOC101511093	963.814	2.23371	1.15944	0.216762	5.34891	0	2.6e-05	probable tyrosine-protein phosphatase DSP4 isoform X1	P:peptidyl-tyrosine dephosphorylation; F:protein tyrosine phosphatase activity; F:protein tyrosine/serine/threonine phosphatase activity; C:cytoplasm
gene-LOC101515280	223.394	2.82956	1.50058	0.283177	5.29907	0	3.3e-05	metal transporter Nramp3	P:proteolysis; P:defense response to bacterium; P:iron ion homeostasis; P:cadmium ion transmembrane transport; P:manganese ion transmembrane transport; P:positive regulation of reactive oxygen species metabolic process; F:aspartic-type endopeptidase activity; F:manganese ion transmembrane transporter activity; F:cadmium ion transmembrane transporter activity; C:vacuolar membrane; C:integral compo…
gene-LOC101514784	1284.31	2.24328	1.16561	0.220479	5.28671	0	3.5e-05	fructose-bisphosphate aldolase 6, cytosolic-like	P:glycolytic process; P:fructose 1,6-bisphosphate metabolic process; F:fructose-bisphosphate aldolase activity; C:cytosol
gene-LOC101512627	3984.31	2.59347	1.37488	0.260254	5.28285	0	3.5e-05	universal stress protein A-like protein
gene-LOC101494713	1519.2	3.54446	1.82557	0.346285	5.27185	0	3.7e-05	SEC14-like protein 1
gene-LOC101506585	1519.74	2.5808	1.36782	0.260499	5.25077	0	4e-05	maternal effect embryo arrest protein
gene-LOC101511871	97.5021	4.61996	2.20788	0.422006	5.23187	0	4.4e-05	Dehydration-responsive element-binding protein 1C	P:regulation of transcription, DNA-templated; F:DNA binding; F:DNA-binding transcription factor activity; C:nucleus
gene-LOC101512270	237.472	2.99091	1.58058	0.303617	5.20584	0	4.9e-05	bidirectional sugar transporter N3-like	C:membrane
gene-LOC101502816	133.598	4.02895	2.0104	0.386255	5.20486	0	4.9e-05	BON1-associated protein 2	P:defense response
gene-LOC101489317	538.621	3.26397	1.70663	0.335101	5.09288	0	8.7e-05	Metal transporter Nramp5	P:cadmium ion transmembrane transport; P:manganese ion transmembrane transport; F:manganese ion transmembrane transporter activity; F:cadmium ion transmembrane transporter activity; C:integral component of membrane
gene-LOC101511599	1025.36	2.84428	1.50806	0.299288	5.03883	0	0.000112	LOB domain-containing protein 41	P:regulation of gene expression
gene-LOC105851536	621.732	3.15698	1.65854	0.329817	5.02868	0	0.000117	LOB domain-containing protein 41	P:regulation of gene expression
gene-NAC43	247.09	2.46515	1.30168	0.263839	4.9336	1e-06	0.000189	NAC domain-containing protein 2-like	P:regulation of transcription, DNA-templated; F:DNA binding
gene-LOC113785271	53.79	4.73682	2.24392	0.45985	4.87968	1e-06	0.000233	---NA---	F:protein binding
gene-LOC101496310	3564.26	2.58181	1.36838	0.280827	4.87269	1e-06	0.000239	proteinase inhibitor PSI-1.2	P:systemic acquired resistance; P:negative regulation of endopeptidase activity; F:serine-type endopeptidase inhibitor activity; F:fatty acid binding; C:integral component of membrane
gene-LOC101504102	1139.93	2.19339	1.13316	0.232671	4.87023	1e-06	0.000239	root cap/late embryogenesis-like protein
gene-LOC105851115	328.738	3.00766	1.58864	0.327474	4.8512	1e-06	0.000256	protein NRT1/ PTR FAMILY 3.1-like	P:transmembrane transport; F:transmembrane transporter activity; C:plasma membrane; C:integral component of membrane
gene-LOC101503695	964.937	2.62512	1.39238	0.289123	4.81588	1e-06	0.000302	phosphoenolpyruvate carboxykinase (ATP) 1-like isoform X1	P:gluconeogenesis; P:phosphorylation; F:phosphoenolpyruvate carboxykinase (ATP) activity; F:ATP binding; F:kinase activity
gene-LOC101498674	84.2059	3.63662	1.8626	0.386954	4.81348	1e-06	0.000302	plant cysteine oxidase 2	F:cysteine dioxygenase activity; F:metal ion binding
gene-LOC113785572	13.7993	136.266	7.09029	1.47328	4.81258	1e-06	0.000302	---NA---
gene-LOC101505027	358.662	2.29029	1.19553	0.249114	4.79914	2e-06	0.000318	expansin-A11	P:plant-type cell wall organization; C:extracellular region; C:cell wall; C:integral component of membrane
gene-LOC101499884	81.8402	4.02513	2.00904	0.41865	4.79884	2e-06	0.000318	2-alkenal reductase (NADP(+)-dependent)	F:2-alkenal reductase [NAD(P)+] activity; F:(+)-pulegone reductase, (+)-isomenthone as substrate, activity; F:(+)-pulegone reductase, (-)-menthone as substrate, activity
gene-LOC101508055	231.673	3.37653	1.75554	0.376725	4.66001	3e-06	0.000588	polygalacturonase At1g48100-like	P:carbohydrate metabolic process; F:polygalacturonase activity
gene-NAC47	623.767	2.78504	1.4777	0.317462	4.65472	3e-06	0.000598	NAC domain-containing protein 2	P:regulation of transcription, DNA-templated; F:DNA binding
gene-LOC101510334	114.058	3.14069	1.65108	0.35532	4.64674	3e-06	0.000612	probable mannitol dehydrogenase	P:lignin biosynthetic process; F:zinc ion binding; F:cinnamyl-alcohol dehydrogenase activity; F:sinapyl alcohol dehydrogenase activity
gene-LOC101506618	379.066	2.28016	1.18913	0.256793	4.6307	4e-06	0.000646	F-box protein interaction domain protein	F:protein binding
gene-LOC113787801	63.9707	6.41194	2.68076	0.581014	4.61394	4e-06	0.000689	uncharacterized protein LOC113785867	P:meristem maintenance; P:meristem development
gene-LOC101496372	160.592	2.6375	1.39917	0.30615	4.57021	5e-06	0.000826	zinc finger AN1 domain-containing stress-associated protein 12	P:response to abscisic acid; P:response to chitin; F:zinc ion binding; C:cytoplasm; C:integral component of membrane
gene-LOC101508211	1828.73	2.17434	1.12058	0.245226	4.56956	5e-06	0.000826	Phytohormone-binding protein	P:defense response; P:response to biotic stimulus; P:abscisic acid-activated signaling pathway; P:gibberellic acid mediated signaling pathway; P:negative regulation of catalytic activity; P:regulation of protein serine/threonine phosphatase activity; P:nucleic acid phosphodiester bond hydrolysis; F:nuclease activity; F:protein phosphatase inhibitor activity; F:gibberellin binding; F:abscisic acid…
gene-LOC101496489	56.6417	4.0701	2.02506	0.451831	4.48191	7e-06	0.001163	probable pectinesterase/pectinesterase inhibitor 47	P:cell wall modification; P:negative regulation of catalytic activity; P:pectin catabolic process; F:pectinesterase activity; F:aspartyl esterase activity; F:pectinesterase inhibitor activity; C:cell wall
gene-LOC101503992	302.279	2.2949	1.19843	0.269358	4.44921	9e-06	0.001318	GDSL esterase/lipase At1g74460	F:hydrolase activity, acting on ester bonds
gene-LOC101490426	60.0283	3.56216	1.83275	0.417226	4.39271	1.1e-05	0.001655	probable xyloglucan endotransglucosylase/hydrolase protein 23	P:xyloglucan metabolic process; P:cell wall biogenesis; P:cell wall organization; F:hydrolase activity, hydrolyzing O-glycosyl compounds; F:xyloglucan:xyloglucosyl transferase activity; C:cell wall; C:apoplast
gene-LOC101489781	289.75	2.26685	1.18069	0.269398	4.38269	1.2e-05	0.001718	xyloglucan endotransglucosylase/hydrolase protein 22-like	P:xyloglucan metabolic process; P:cell wall biogenesis; P:cell wall organization; F:hydrolase activity, hydrolyzing O-glycosyl compounds; F:xyloglucan:xyloglucosyl transferase activity; C:cell wall; C:apoplast
gene-LOC101509562	308.391	2.23124	1.15784	0.265102	4.36754	1.3e-05	0.001798	CASP-like protein 3A1	F:4 iron, 4 sulfur cluster binding; C:membrane
gene-LOC101499824	70114.2	2.37412	1.24739	0.28805	4.33048	1.5e-05	0.00209	chitinase 2-like	P:carbohydrate metabolic process; F:hydrolase activity, hydrolyzing O-glycosyl compounds
gene-LOC101502574	59.8158	3.43405	1.77991	0.411036	4.33031	1.5e-05	0.00209	probable WRKY transcription factor 41	P:regulation of transcription, DNA-templated; P:response to abscisic acid; F:transcription cis-regulatory region binding; F:DNA-binding transcription factor activity; C:nucleus
gene-LOC101494258	15.8382	27.4279	4.77757	1.10506	4.32338	1.5e-05	0.002143	ABC transporter F family member 4-like protein	F:DNA binding
gene-LOC101505605	106.854	3.2794	1.71343	0.396563	4.32071	1.6e-05	0.002143	AAA-ATPase ASD, mitochondrial	F:ATP binding; F:ATP hydrolysis activity; C:integral component of membrane
gene-LOC101509772	268.148	2.66348	1.41331	0.327202	4.31938	1.6e-05	0.002143	wound-responsive family protein
gene-LOC101508599	384.066	2.05342	1.03803	0.241395	4.3001	1.7e-05	0.002324	calcium uniporter protein 2, mitochondrial	P:calcium import into the mitochondrion; P:mitochondrial calcium ion homeostasis; F:calcium channel activity; F:uniporter activity; C:integral component of mitochondrial inner membrane; C:uniplex complex
MSTRG.11820	1889.62	2.30961	1.20765	0.281199	4.29466	1.7e-05	0.002364	probable glutathione S-transferase	P:glutathione metabolic process; F:glutathione transferase activity; C:cytoplasm
gene-LOC101495744	308.222	2.32161	1.21512	0.283183	4.29095	1.8e-05	0.002364	NAD-dependent malic enzyme 59 kDa isoform, mitochondrial	P:pyruvate metabolic process; P:malate metabolic process; F:malate dehydrogenase (decarboxylating) (NAD+) activity; F:metal ion binding; F:NAD binding; C:mitochondrion
gene-LOC101503025	63.8144	3.58136	1.84051	0.429207	4.28817	1.8e-05	0.002374	chalcone synthase	P:flavonoid biosynthetic process; P:polyketide biosynthetic process; F:naringenin-chalcone synthase activity
gene-LOC101509106	41.1692	4.69188	2.23016	0.520335	4.28602	1.8e-05	0.002374	cytochrome P450 94C1	F:monooxygenase activity; F:iron ion binding; F:oxidoreductase activity, acting on paired donors, with incorporation or reduction of molecular oxygen; F:heme binding; C:integral component of membrane
gene-LOC101495677	250.196	2.36991	1.24483	0.290933	4.27875	1.9e-05	0.002439	heavy metal-associated isoprenylated plant protein 16
gene-LOC101495560	82.0189	3.17684	1.66759	0.39254	4.24821	2.2e-05	0.002733	Transcription factor bHLH96	P:regulation of transcription by RNA polymerase II; F:RNA polymerase II cis-regulatory region sequence-specific DNA binding; F:DNA-binding transcription factor activity, RNA polymerase II-specific; F:protein dimerization activity; C:nucleus
gene-LOC101488686	103.731	2.90306	1.53757	0.362542	4.24108	2.2e-05	0.002805	dirigent protein 19-like	P:protein phosphorylation; F:protein serine/threonine kinase activity; F:ATP binding; C:apoplast
gene-LOC101488548	1212.84	2.1685	1.11669	0.263905	4.23143	2.3e-05	0.002896	uncharacterized protein LOC101488548
gene-CA-EXPA3	4738.32	2.01679	1.01206	0.242421	4.17481	3e-05	0.003678	Expansin-A15 protein	P:plant-type cell wall organization; C:extracellular region; C:cell wall; C:membrane
gene-LOC101507335	122.762	2.9641	1.56759	0.375631	4.17322	3e-05	0.003683	probable calcium-binding protein CML41	P:regulation of catalytic activity; F:calcium ion binding; F:enzyme regulator activity
gene-LOC101492003	35.5631	9.8527	3.30052	0.795638	4.14827	3.3e-05	0.003977	plastocyanin-like domain protein	P:electron transport chain; F:electron transfer activity; C:integral component of membrane
MSTRG.358	69.6362	5.90473	2.56187	0.619489	4.13546	3.5e-05	0.004184	cysteine proteinase	P:proteolysis involved in cellular protein catabolic process; F:cysteine-type endopeptidase activity; C:extracellular space; C:lysosome
gene-LOC101511825	66.5057	3.26785	1.70834	0.415915	4.10743	4e-05	0.004651	alpha-L-arabinofuranosidase 2	P:protein phosphorylation; P:tRNA processing; P:L-arabinose metabolic process; F:protein serine/threonine kinase activity; F:ATP binding; F:alpha-L-arabinofuranosidase activity; F:protein serine kinase activity; C:extracellular region
gene-LOC101488880	99.6381	3.05962	1.61335	0.393419	4.10084	4.1e-05	0.004761	bidirectional sugar transporter SWEET14-like	P:carbohydrate transport; F:sugar transmembrane transporter activity; C:plasma membrane; C:integral component of membrane
gene-LOC101490399	663.449	2.13364	1.09332	0.268063	4.07859	4.5e-05	0.005096	TPR superfamily protein	P:RNA processing
gene-LOC101495610	85.7344	2.92513	1.5485	0.379771	4.07746	4.6e-05	0.005096	acidic endochitinase-like	P:carbohydrate metabolic process; F:chitinase activity; C:extracellular region
gene-LOC101494838	505.604	2.89157	1.53185	0.376676	4.06676	4.8e-05	0.005294	plasma membrane ATPase 4-like	P:regulation of intracellular pH; P:proton export across plasma membrane; F:ATP binding; F:P-type proton-exporting transporter activity; F:hydrolase activity; C:plasma membrane; C:integral component of membrane
gene-LOC101505977	484.978	2.23741	1.16183	0.285924	4.06342	4.8e-05	0.005344	protein ALUMINUM SENSITIVE 3	C:integral component of membrane
gene-LOC101503501	86.9388	3.62244	1.85696	0.458048	4.05408	5e-05	0.005519	monothiol glutaredoxin-S11	P:cellular oxidant detoxification; F:thioredoxin-disulfide reductase activity; F:glutathione oxidoreductase activity; C:nucleus; C:cytoplasm
gene-LOC101512807	128.449	2.56822	1.36077	0.337627	4.03039	5.6e-05	0.005947	non-specific lipid transfer protein GPI-anchored 16	P:megagametogenesis; C:plasma membrane; C:integral component of membrane; C:anchored component of membrane
gene-LOC101493157	7.84283	76.8248	6.2635	1.56178	4.01049	6.1e-05	0.00638	probable aldo-keto reductase 2	F:D-threo-aldose 1-dehydrogenase activity
gene-LOC101508034	63.5279	4.84333	2.276	0.568981	4.00013	6.3e-05	0.006603	LOB domain-containing protein 41	P:regulation of gene expression
gene-LOC101509726	135.562	3.0283	1.59851	0.400697	3.98933	6.6e-05	0.006879	dirigent protein 16-like	C:apoplast
gene-LOC101507549	271.501	2.50707	1.326	0.332691	3.9857	6.7e-05	0.006953	beta-amyrin synthase	P:triterpenoid biosynthetic process; F:lanosterol synthase activity; F:beta-amyrin synthase activity; C:lipid droplet
gene-LOC101491465	204.431	2.1081	1.07594	0.270706	3.97458	7.1e-05	0.007219	ATP-dependent 6-phosphofructokinase 3	P:fructose 6-phosphate metabolic process; P:glycolytic process through fructose-6-phosphate; F:6-phosphofructokinase activity; F:ATP binding; F:metal ion binding; C:integral component of membrane
gene-LOC101512147	235.426	2.07387	1.05233	0.264879	3.97286	7.1e-05	0.007238	phytosulfokines 3	P:signal transduction; P:cell population proliferation; P:cell differentiation; F:growth factor activity; C:extracellular region
gene-LOC101499569	381.726	2.28064	1.18944	0.300983	3.95183	7.8e-05	0.00766	WRKY transcription factor 23-like	P:regulation of transcription, DNA-templated; F:DNA-binding transcription factor activity; F:sequence-specific DNA binding; C:nucleus
gene-LOC101510089	47.4273	4.89211	2.29046	0.581535	3.93864	8.2e-05	0.008022	wound-responsive family protein
gene-LOC101508922	11230.8	2.27717	1.18724	0.30191	3.93243	8.4e-05	0.008091	putative chitinase	P:carbohydrate metabolic process; F:hydrolase activity
gene-CARERF1	1469.53	2.08197	1.05795	0.269744	3.92206	8.8e-05	0.008375	ethylene-responsive transcription factor ERF105	P:regulation of transcription, DNA-templated; F:DNA binding; F:DNA-binding transcription factor activity; C:nucleus
gene-LOC101492347	341.865	2.04571	1.0326	0.264495	3.90404	9.5e-05	0.008947	Ty3/gypsy retrotransposon protein	P:nitrogen compound metabolic process; P:macromolecule metabolic process; P:primary metabolic process; F:hydrolase activity
gene-LOC101497470	11422.9	2.24833	1.16886	0.299625	3.90106	9.6e-05	0.00902	putative chitinase	P:carbohydrate metabolic process; F:hydrolase activity
MSTRG.11666	150.578	1477.07	10.5285	2.70091	3.89814	9.7e-05	0.009053	---NA---
gene-LOC101501346	106.064	3.13309	1.64759	0.425012	3.87657	0.000106	0.009731	probable caffeoyl-CoA O-methyltransferase At4g26220	P:methylation; F:luteolin O-methyltransferase activity; F:caffeoyl-CoA O-methyltransferase activity; F:quercetin 3'-O-methyltransferase activity; C:cytosol
MSTRG.4211	238.089	2.45223	1.2941	0.334394	3.86998	0.000109	0.009916	probable glutathione S-transferase	P:glutathione metabolic process; F:glutathione transferase activity; F:protein binding; C:cytoplasm
gene-LOC101501632	414.24	2.15184	1.10557	0.287358	3.84736	0.000119	0.01079	casparian strip membrane protein 5	P:cell-cell junction assembly; P:cell wall modification; F:4 iron, 4 sulfur cluster binding; C:plasma membrane; C:integral component of membrane; C:Casparian strip
gene-LOC101497138	100.674	3.02076	1.59491	0.414847	3.84459	0.000121	0.010869	putative chitinase	P:carbohydrate metabolic process; F:hydrolase activity
gene-LOC101507945	463.154	2.35333	1.2347	0.32277	3.82534	0.000131	0.011613	CBL-interacting protein kinase 2	P:protein phosphorylation; P:signal transduction; F:protein serine/threonine kinase activity; F:ATP binding; F:protein serine kinase activity; C:integral component of membrane
gene-LOC101512537	968.998	2.0035	1.00252	0.262391	3.8207	0.000133	0.011689	2,3-bisphosphoglycerate-dependent phosphoglycerate mutase 1	P:glycolytic process; F:phosphoglycerate mutase activity
gene-LOC101501686	611.772	2.28352	1.19126	0.311976	3.81843	0.000134	0.01171	protein EXORDIUM-like	C:extracellular space
gene-LOC101508412	312.706	2.33847	1.22556	0.32409	3.78155	0.000156	0.01338	probable protein phosphatase 2C 25	P:protein dephosphorylation; F:metal ion binding; F:protein serine phosphatase activity; F:protein threonine phosphatase activity
gene-LOC101501386	204.675	3.38824	1.76054	0.473148	3.7209	0.000199	0.016472	uncharacterized protein LOC101501386
gene-LOC101510609	1217.83	2.25401	1.1725	0.316248	3.70752	0.000209	0.017175	protein YLS3	C:plasma membrane; C:integral component of membrane; C:anchored component of membrane
gene-LOC101502011	672.667	2.12966	1.09062	0.294711	3.70065	0.000215	0.017583	protein EXORDIUM-like	C:extracellular space
gene-LOC101506148	191.437	2.6451	1.40332	0.380556	3.68755	0.000226	0.018378	CASP-like protein 7	P:cell-cell junction assembly; P:cell wall modification; F:4 iron, 4 sulfur cluster binding; C:plasma membrane; C:integral component of membrane
gene-LOC101497075	291.031	2.06065	1.0431	0.283192	3.68338	0.00023	0.018614	probable receptor-like protein kinase At1g80640	P:protein phosphorylation; F:protein serine/threonine kinase activity; F:ATP binding; F:protein serine kinase activity; C:plasma membrane; C:integral component of membrane
gene-LOC101494284	324.794	2.12998	1.09084	0.297131	3.67125	0.000241	0.01938	ornithine decarboxylase	P:putrescine biosynthetic process from ornithine; F:ornithine decarboxylase activity; C:cytoplasm
MSTRG.2198	1024.26	2.37461	1.24769	0.340048	3.66917	0.000243	0.019468	phosphoenolpyruvate carboxylase	P:tricarboxylic acid cycle; P:carbon fixation; P:photosynthesis; P:leaf development; F:phosphoenolpyruvate carboxylase activity; C:cytosol; C:chloroplast; C:apoplast
gene-LOC101494945	349.964	2.01832	1.01316	0.278595	3.63666	0.000276	0.021352	DUF1645 family protein
gene-LOC101503511	57.0662	3.19821	1.67727	0.463403	3.61946	0.000295	0.022414	cytochrome P450 CYP73A100-like	F:monooxygenase activity; F:iron ion binding; F:oxidoreductase activity, acting on paired donors, with incorporation or reduction of molecular oxygen; F:heme binding; C:integral component of membrane
gene-LOC101514701	429.467	2.14345	1.09993	0.304983	3.60654	0.00031	0.023322	heavy metal-associated isoprenylated plant protein 39-like	F:metal ion binding
gene-LOC101509198	97.5172	2.91238	1.5422	0.429645	3.58947	0.000331	0.02449	cell wall / vacuolar inhibitor of fructosidase 2	P:negative regulation of catalytic activity; F:enzyme inhibitor activity; F:pectinesterase activity
gene-LOC101502405	55.7081	2.91035	1.5412	0.429736	3.58638	0.000335	0.024603	inorganic pyrophosphatase 2-like	F:phosphatase activity
gene-LOC101514098	95.2621	2.72195	1.44464	0.405282	3.56454	0.000364	0.02616	cytochrome P450 71D8	F:monooxygenase activity; F:iron ion binding; F:oxidoreductase activity, acting on paired donors, with incorporation or reduction of molecular oxygen; F:heme binding; C:integral component of membrane
gene-LOC101506530	6.2468	60.9359	5.92922	1.68227	3.52453	0.000424	0.029499	uncharacterized protein LOC101506530
gene-LOC101513391	48.3693	3.92878	1.97408	0.563773	3.50155	0.000463	0.031574	60S ribosomal protein L10-like	P:ribosomal large subunit assembly; P:translation; F:structural constituent of ribosome; C:cytosolic large ribosomal subunit
gene-LOC101500097	217.679	2.29027	1.19552	0.343732	3.47805	0.000505	0.033856	Cytochrome P450 71A26	F:monooxygenase activity; F:iron ion binding; F:oxidoreductase activity, acting on paired donors, with incorporation or reduction of molecular oxygen; F:heme binding; C:integral component of membrane
gene-LOC101494333	70.2931	2.53137	1.33992	0.387245	3.46013	0.00054	0.035512	bidirectional sugar transporter SWEET2-like	P:protein phosphorylation; P:carbohydrate transport; P:phosphorylation; F:nucleotide binding; F:protein kinase activity; F:protein serine/threonine kinase activity; F:protein serine/threonine kinase activity; F:ATP binding; F:kinase activity; F:transferase activity; F:protein serine kinase activity; C:membrane; C:integral component of membrane
gene-LOC101499835	64.7418	2.71446	1.44066	0.41643	3.45956	0.000541	0.035512	transmembrane protein, putative	C:integral component of membrane
gene-LOC101492463	9346.53	2.6527	1.40746	0.406977	3.45832	0.000544	0.035512	putative lipid-transfer protein DIR1	P:systemic acquired resistance; F:fatty acid binding; C:integral component of membrane
gene-LOC101497064	83.991	2.47199	1.30567	0.378172	3.45258	0.000555	0.036134	mitochondrial phosphate carrier protein 3, mitochondrial-like	P:mitochondrial phosphate ion transmembrane transport; F:inorganic phosphate transmembrane transporter activity; C:integral component of mitochondrial inner membrane
gene-LOC101499251	1556.98	2.05533	1.03937	0.302478	3.43618	0.00059	0.037529	pathogenesis-related protein PR-4	P:defense response to bacterium; P:defense response to fungus; P:RNA phosphodiester bond hydrolysis; F:ribonuclease activity
gene-LOC101505598	88.5965	2.6857	1.4253	0.415083	3.43377	0.000595	0.037746	zinc transporter 1	P:zinc ion transmembrane transport; F:zinc ion transmembrane transporter activity; C:plasma membrane; C:integral component of membrane
gene-LOC101491996	109.544	2.4433	1.28883	0.376239	3.42557	0.000614	0.038252	ZIP zinc/iron transport family protein	P:zinc ion transmembrane transport; F:zinc ion transmembrane transporter activity; C:plasma membrane; C:integral component of membrane
gene-LOC101505401	238.582	104.568	6.70829	1.9626	3.41807	0.000631	0.038887	Rhodanese/Cell cycle control phosphatase superfamily protein	F:transferase activity
gene-LOC101502997	124.012	2.56781	1.36054	0.399976	3.40156	0.00067	0.040752	coatomer subunit beta'-3	P:intracellular protein transport; P:endoplasmic reticulum to Golgi vesicle-mediated transport; P:retrograde vesicle-mediated transport, Golgi to endoplasmic reticulum; P:intra-Golgi vesicle-mediated transport; F:protein binding; C:COPI vesicle coat
gene-LOC101498412	133.793	2.39738	1.26146	0.373749	3.37516	0.000738	0.043859	protein EARLY FLOWERING 4	P:entrainment of circadian clock; P:regulation of flower development; P:red or far-red light signaling pathway; P:response to red light; P:positive regulation of circadian rhythm; P:photoperiodism, flowering; P:response to karrikin; F:protein homodimerization activity; C:nucleus
gene-LOC101494507	5.78981	57.2139	5.83829	1.73732	3.36052	0.000778	0.045697	putative methyltransferase	P:aromatic compound biosynthetic process; P:methylation; F:O-methyltransferase activity; F:isoflavone 4'-O-methyltransferase activity; F:protein dimerization activity; F:6a-hydroxymaackiain-3-O-methyltransferase activity
gene-LOC105851893	216.303	2.65775	1.41021	0.420394	3.3545	0.000795	0.046459	uncharacterized protein LOC105851893
gene-LOC101490746	105.036	2.64674	1.40422	0.425004	3.30401	0.000953	0.053055	probable xyloglucan endotransglucosylase/hydrolase protein 23	P:xyloglucan metabolic process; P:cell wall biogenesis; P:cell wall organization; F:hydrolase activity, hydrolyzing O-glycosyl compounds; F:xyloglucan:xyloglucosyl transferase activity; C:cell wall; C:membrane; C:apoplast
gene-LOC101502067	131.514	2.4661	1.30223	0.396231	3.28654	0.001014	0.055762	protein GRIM REAPER
gene-LOC101503421	85.0005	2.36457	1.24158	0.380119	3.26628	0.00109	0.058329	protein trichome birefringence-like 38	F:O-acetyltransferase activity; C:Golgi apparatus
gene-LOC101495739	14143.1	2.02242	1.01608	0.311739	3.2594	0.001116	0.059336	BAHD acyltransferase DCR	P:defense response; C:integral component of membrane
gene-LOC101515787	63.6362	2.80144	1.48617	0.461041	3.2235	0.001266	0.064095	serine carboxypeptidase-like 31	P:proteolysis; F:serine-type carboxypeptidase activity; C:extracellular region; C:vacuole; C:integral component of membrane
gene-LOC101496480	141.344	2.05177	1.03686	0.321808	3.222	0.001273	0.064286	ruBisCO-associated protein-like	P:carbohydrate metabolic process; F:hydrolase activity
gene-LOC101498064	153.438	2.30925	1.20742	0.374926	3.22043	0.00128	0.064493	protein DMR6-LIKE OXYGENASE 1 isoform X2	F:naringenin 3-dioxygenase activity; F:metal ion binding
gene-LOC101495076	480.237	2.22246	1.15216	0.358302	3.2156	0.001302	0.065173	beta-amyrin 24-hydroxylase	F:iron ion binding; F:oxidoreductase activity, acting on paired donors, with incorporation or reduction of molecular oxygen, NAD(P)H as one donor, and incorporation of one atom of oxygen; F:heme binding; F:aromatase activity; C:integral component of membrane
gene-LOC101509121	355.124	2.25103	1.17059	0.365066	3.20651	0.001344	0.066792	wound-responsive family protein
gene-LOC101503536	30.9347	3.61224	1.85289	0.58208	3.18323	0.001456	0.070642	ras-related protein Rab2BV-like	F:GTPase activity; F:GTP binding; C:endosome; C:Golgi apparatus
gene-LOC101507258	102.876	2.15916	1.11047	0.350736	3.16611	0.001545	0.073684	IQ domain-containing protein IQM1	C:nucleus
gene-LOC101507099	92.6878	2.1252	1.0876	0.346463	3.13914	0.001694	0.079272	plastid movement impaired protein	P:pyridoxal 5'-phosphate salvage; F:pyridoxal kinase activity; C:cytosol; C:plasma membrane
gene-LOC101500568	18.6612	5.27432	2.39898	0.771922	3.10781	0.001885	0.085859	transcription factor bHLH30-like	F:protein dimerization activity; C:nucleus
gene-LOC101490450	80.3155	2.3427	1.22817	0.398512	3.08189	0.002057	0.090379	uncharacterized protein At4g22758
gene-LOC101500741	9.32537	24.7672	4.63036	1.50887	3.06875	0.00215	0.093712	putative expansin-B2	P:sexual reproduction; C:extracellular region; C:integral component of membrane
gene-LOC101509644	365.403	2.06291	1.04468	0.341174	3.06201	0.002199	0.095288	probable basic-leucine zipper transcription factor R
gene-LOC101506614	34.116	3.77918	1.91807	0.626802	3.0601	0.002213	0.09553	uncharacterized protein LOC101506614	P:response to cold; P:regulation of circadian rhythm
gene-LOC101509402	246.241	2.2164	1.14822	0.375801	3.05539	0.002248	0.096483	dirigent protein 16	C:integral component of membrane; C:apoplast
gene-LOC101501436	2668.62	2.38721	1.25532	0.412966	3.03978	0.002368	0.099897	calcium-binding protein PBP1	F:calcium ion binding
gene-LOC101497403	595.125	2.07939	1.05616	0.348688	3.02896	0.002454	0.10296	14 kDa proline-rich protein DC2.15-like
MSTRG.7859	170.286	2.03392	1.02426	0.340548	3.00769	0.002632	0.10801	---NA---
gene-LOC101510499	158.544	2.57253	1.36319	0.457118	2.98214	0.002862	0.115122	scopoletin glucosyltransferase	F:UDP-glycosyltransferase activity
gene-LOC113787291	8.35884	13.6375	3.76951	1.26746	2.97406	0.002939	0.117882	---NA---
gene-LOC101506588	95.1175	2.49622	1.31975	0.444587	2.96848	0.002993	0.118929	ABC transporter C family member 3	P:transmembrane transport; F:ATP binding; F:hydrolase activity; F:ABC-type transporter activity; C:plant-type vacuole; C:vacuolar membrane; C:integral component of membrane
gene-LOC101488216	97.5377	2.07032	1.04985	0.353687	2.96831	0.002994	0.118929	DUF642 family protein	C:cell wall; C:plasma membrane; C:integral component of membrane
gene-NAC24	138.544	2.05718	1.04067	0.351401	2.96148	0.003062	0.120528	NAC transcription factor 47	P:regulation of transcription, DNA-templated; F:DNA binding
gene-LOC101512985	198.277	2.14818	1.10311	0.372575	2.96078	0.003069	0.120588	pathogenesis-related protein PR-1	P:defense response; P:response to biotic stimulus; C:extracellular space
gene-LOC101514979	116.867	2.04023	1.02873	0.348912	2.94839	0.003194	0.124217	octicosapeptide/phox/Bem1p family protein	F:protein binding
gene-LOC101489202	229.985	2.53218	1.34038	0.455703	2.94135	0.003268	0.126414	auxin-responsive protein SAUR72	P:auxin-activated signaling pathway
gene-LOC105852402	82.5797	2.07951	1.05625	0.359395	2.93895	0.003293	0.126958	limr family protein at5g01460	C:integral component of membrane
gene-LOC101513626	71.5806	2.21976	1.1504	0.392554	2.93057	0.003383	0.129655	gibberellin 2-beta-dioxygenase	P:response to light stimulus; P:gibberellin catabolic process; F:metal ion binding; F:C-19 gibberellin 2-beta-dioxygenase activity
MSTRG.15617	91.1037	2.4607	1.29907	0.443324	2.93029	0.003386	0.129655	ethylene-responsive transcription factor-like protein At4g13040 isoform X1	P:regulation of transcription, DNA-templated; F:DNA binding; F:DNA-binding transcription factor activity; C:nucleus
gene-LOC113786209	12.4108	7.71031	2.94679	1.01308	2.90873	0.003629	0.136138	---NA---
gene-LOC101497957	44.9614	2.53369	1.34124	0.462858	2.89774	0.003759	0.138209	carotenoid cleavage dioxygenase	P:carotene catabolic process; F:carotenoid dioxygenase activity; F:metal ion binding; C:chloroplast
gene-LOC101510867	262.033	2.45774	1.29733	0.449513	2.88608	0.003901	0.140659	soyasapogenol B glucuronide galactosyltransferase	F:UDP-glycosyltransferase activity; F:soyasapogenol B glucuronide galactosyltransferase activity
gene-LOC101488509	74.7047	2.08096	1.05725	0.366412	2.88542	0.003909	0.140727	auxin-responsive protein SAUR15	P:response to auxin
gene-LOC101507870	4.12366	40.6557	5.34539	1.86813	2.86136	0.004218	0.148562	B3 domain-containing transcription repressor VAL2
gene-LOC101491757	216.597	2.02862	1.0205	0.357242	2.8566	0.004282	0.149575	transmembrane protein, putative	C:integral component of membrane
gene-LOC101503309	208.002	2.04032	1.0288	0.36078	2.85159	0.00435	0.15101	berberine bridge enzyme-like 8	F:oxidoreductase activity; F:FAD binding
gene-LOC113785585	16.4874	5.61817	2.4901	0.876953	2.83949	0.004519	0.154454	---NA---
gene-LOC113784850	4.1244	40.1822	5.32848	1.88013	2.83411	0.004595	0.155885	---NA---
gene-LOC101508460	385.132	2.00931	1.0067	0.355858	2.82893	0.00467	0.157714	phenolic glucoside malonyltransferase 1	F:isoflavone-7-O-beta-glucoside 6''-O-malonyltransferase activity
gene-LOC101493918	129.731	2.01768	1.0127	0.358735	2.82297	0.004758	0.159468	---NA---
gene-LOC101496338	31.7011	3.07535	1.62075	0.575058	2.81842	0.004826	0.160782	endoglucanase 12	P:cellulose catabolic process; F:cellulase activity; C:integral component of membrane
gene-LOC101515639	3.96226	38.6211	5.27132	1.87176	2.81623	0.004859	0.161639	ethylene-responsive transcription factor 1B	P:regulation of transcription, DNA-templated; P:ethylene-activated signaling pathway; F:DNA binding; F:DNA-binding transcription factor activity; C:nucleus
gene-LOC101496757	12.0674	12.5804	3.6531	1.30987	2.7889	0.005289	0.171085	36.4 kDa proline-rich protein	C:integral component of membrane
gene-LOC101500468	15.1185	5.16631	2.36914	0.859911	2.75509	0.005868	0.183173	ethylene-responsive transcription factor ERF086	P:regulation of transcription, DNA-templated; F:DNA binding; F:DNA-binding transcription factor activity; C:nucleus
gene-LOC101498784	74.0397	2.21395	1.14663	0.419272	2.7348	0.006242	0.190802	probable protein phosphatase 2C 40 isoform X2	P:protein dephosphorylation; F:protein serine/threonine phosphatase activity
gene-LOC101513960	47.8497	2.42369	1.27721	0.467116	2.73424	0.006252	0.190802	cysteine/histidine-rich C1 domain protein	P:phosphorylation; P:intracellular signal transduction; F:kinase activity
gene-LOC101502430	57.2002	2.70549	1.43589	0.527129	2.72398	0.00645	0.193768	non-functional NADPH-dependent codeinone reductase 2	F:alditol:NADP+ 1-oxidoreductase activity; F:D-threo-aldose 1-dehydrogenase activity; C:cytosol
gene-LOC101512236	52.4883	2.80688	1.48897	0.550495	2.70478	0.006835	0.200217	polyphenol oxidase A1, chloroplastic-like	P:pigment biosynthetic process; F:catechol oxidase activity; F:tyrosinase activity; F:metal ion binding
gene-LOC101491020	59.0466	2.59798	1.37739	0.511451	2.69311	0.007079	0.204942	ethylene-responsive transcription factor 13-like	P:regulation of transcription, DNA-templated; P:ethylene-activated signaling pathway; F:DNA binding; F:DNA-binding transcription factor activity; C:nucleus
gene-LOC101510946	118.453	2.36716	1.24316	0.46482	2.6745	0.007484	0.212537	dirigent protein 10	C:integral component of membrane; C:apoplast
gene-LOC101491218	142.571	2.14736	1.10256	0.41259	2.6723	0.007533	0.213391	peroxidase P7-like	P:response to oxidative stress; P:hydrogen peroxide catabolic process; P:cellular oxidant detoxification; F:peroxidase activity; F:heme binding; F:metal ion binding; C:extracellular region; C:integral component of membrane
gene-LOC101499359	4.85626	47.3128	5.56416	2.09256	2.65902	0.007837	0.218929	albumin-2 protein	F:calcium ion binding; F:heme binding; F:nutrient reservoir activity; C:cytosol
gene-LOC101512557	27.5387	2.96852	1.56975	0.591565	2.65355	0.007965	0.221406	transcription factor bHLH30	F:2-alkenal reductase [NAD(P)+] activity; F:protein dimerization activity; C:nucleus
gene-LOC101501038	238.293	2.07155	1.05071	0.399724	2.62859	0.008574	0.230575	NDR1/HIN1-like protein 10	P:defense response to other organism; C:plasmodesma; C:integral component of membrane; C:anchored component of plasma membrane
gene-LOC113785213	4.44146	43.8946	5.45597	2.08766	2.61344	0.008963	0.236241	---NA---
gene-LOC113787341	4.44146	43.8946	5.45597	2.08766	2.61344	0.008963	0.236241	---NA---
gene-LOC101490854	22.7987	3.46507	1.79288	0.693578	2.58498	0.009739	0.25043	protein SRG1	P:methylation; F:methyltransferase activity; F:metal ion binding; F:thebane O-demethylase activity; F:codeine O-demethylase activity
gene-LOC101502692	3.33236	32.5847	5.02612	1.95148	2.57555	0.010008	0.254904	senescence-specific cysteine protease SAG39	P:proteolysis involved in cellular protein catabolic process; F:cysteine-type endopeptidase activity; F:2-alkenal reductase [NAD(P)+] activity; C:extracellular space; C:lysosome; C:integral component of membrane
gene-LOC101492181	75.8235	2.01864	1.01339	0.393728	2.57382	0.010058	0.255704	cellulose synthase A catalytic subunit 4 [UDP-forming]	P:plant-type primary cell wall biogenesis; P:cellulose biosynthetic process; F:cellulose synthase (UDP-forming) activity; C:trans-Golgi network; C:plasma membrane; C:integral component of membrane
gene-LOC113787222	3.35611	32.7864	5.03503	1.95863	2.57068	0.01015	0.256971	putative nuclease HARBI1	F:metal ion binding
gene-LOC101497935	74.3539	2.17868	1.12345	0.437405	2.56845	0.010215	0.256971	respiratory burst oxidase homolog protein B-like	P:cellular oxidant detoxification; F:peroxidase activity; F:calcium ion binding; F:NAD(P)H oxidase H2O2-forming activity; C:plasma membrane; C:integral component of membrane
gene-LOC101488475	421.603	2.0124	1.00891	0.393077	2.56671	0.010267	0.257781	germin family protein	F:manganese ion binding; C:cell wall; C:apoplast
gene-LOC101494776	73.3353	2.2787	1.18821	0.464302	2.55914	0.010493	0.261114	polygalacturonase At1g48100	P:carbohydrate metabolic process; F:polygalacturonase activity; C:cell wall
gene-LOC113784948	9.47575	16.9243	4.08102	1.60077	2.54941	0.01079	0.266135	---NA---
MSTRG.17226	4.70305	46.254	5.53151	2.17015	2.54891	0.010806	0.266227	leucine-rich repeat extensin-like protein 4	P:phosphorylation; F:kinase activity
gene-LOC113787363	3.44931	33.569	5.06906	1.99095	2.54605	0.010895	0.267533	---NA---
gene-LOC101508030	65.3362	2.14861	1.10341	0.434341	2.54042	0.011072	0.270024	ABC transporter G family member 8	P:transmembrane transport; F:ATP binding; F:hydrolase activity; F:ABC-type transporter activity; C:integral component of membrane
gene-LOC101509786	66.8101	2.04899	1.03492	0.411832	2.51296	0.011972	0.279536	serine/threonine-protein kinase OXI1	P:protein phosphorylation; F:protein serine/threonine kinase activity; F:ATP binding; C:nucleus; C:cytoplasm; C:plasma membrane
gene-LOC101510975	4.16702	41.0894	5.36069	2.13496	2.51091	0.012042	0.280487	probable root meristem growth factor 8
gene-LOC101492559	3.22924	31.7912	4.99056	1.99125	2.50625	0.012202	0.282054	rho GDP-dissociation inhibitor 1	P:Rho protein signal transduction; P:cell tip growth; P:root epidermal cell differentiation; P:regulation of catalytic activity; F:Rho GDP-dissociation inhibitor activity; C:cytosol; C:membrane
gene-LOC101490242	60.1927	2.23194	1.1583	0.463024	2.5016	0.012364	0.283692	universal stress protein PHOS32
gene-LOC101514503	14.1829	4.24365	2.0853	0.834245	2.49963	0.012432	0.283937	ethylene-responsive transcription factor WIN1	P:regulation of transcription, DNA-templated; F:DNA binding; F:DNA-binding transcription factor activity; C:nucleus
gene-LOC101495409	22.0672	3.71015	1.89148	0.757271	2.49775	0.012498	0.283937	monocopper oxidase-like protein SKU5	F:copper ion binding; F:oxidoreductase activity; C:anchored component of plasma membrane
gene-LOC101510551	26.9335	3.20999	1.68257	0.674646	2.494	0.012631	0.284862	cytochrome P450 85A	P:brassinosteroid homeostasis; P:sterol metabolic process; P:brassinosteroid biosynthetic process; F:monooxygenase activity; F:iron ion binding; F:oxidoreductase activity, acting on paired donors, with incorporation or reduction of molecular oxygen; F:heme binding; C:integral component of membrane
gene-LOC113786610	4.4458	21.4782	4.4248	1.77528	2.49245	0.012686	0.285458	NADH dehydrogenase [ubiquinone] iron-sulfur protein 7, mitochondrial	P:aerobic respiration; P:electron transport coupled proton transport; P:electron transport chain; P:mitochondrial respiratory chain complex I assembly; F:NADH dehydrogenase (ubiquinone) activity; F:metal ion binding; F:quinone binding; F:4 iron, 4 sulfur cluster binding; C:mitochondrial respiratory chain complex I
gene-LOC101506096	4.34178	21.1463	4.40233	1.77132	2.48534	0.012943	0.286988	retrovirus-related Pol polyprotein from transposon TNT 1-94	P:RNA-dependent DNA biosynthetic process; P:DNA integration; F:nucleic acid binding; F:RNA-directed DNA polymerase activity; F:zinc ion binding; C:intracellular membrane-bounded organelle
gene-LOC101512299	47.9614	2.34277	1.22822	0.496466	2.47392	0.013364	0.293086	casparian strip membrane protein 1	P:cell-cell junction assembly; P:cell wall modification; F:4 iron, 4 sulfur cluster binding; C:plasma membrane; C:integral component of membrane; C:Casparian strip
gene-LOC101499003	6.65745	11.2653	3.49382	1.41264	2.47326	0.013389	0.293278	ferric reduction oxidase 2	F:metal ion binding; F:ferric-chelate reductase (NADH) activity; C:plasma membrane; C:integral component of membrane
gene-LOC113783965	8.38271	6.82072	2.76993	1.12862	2.45425	0.014118	0.302037	external alternative NAD(P)H-ubiquinone oxidoreductase B2, mitochondrial-like	P:NADH oxidation; F:calcium ion binding; F:NADH dehydrogenase (quinone) activity; C:mitochondrial inner membrane; C:peroxisome
gene-LOC101493027	36.5719	2.75509	1.4621	0.601765	2.42968	0.015112	0.314368	plant intracellular Ras-group-related LRR protein 6	F:adenylate cyclase activity; F:protein binding
gene-LOC101510639	3.26225	31.9077	4.99583	2.06109	2.42388	0.015356	0.317071	early nodulin-like protein	P:electron transport chain; F:electron transfer activity; C:integral component of membrane; C:anchored component of plasma membrane
gene-LOC113785252	3.83764	37.9259	5.24511	2.16464	2.42309	0.015389	0.317466	Mitochondrial chaperone BCS1	P:response to auxin; F:zinc ion binding
gene-LOC101511398	15.4995	3.4346	1.78014	0.741414	2.40101	0.01635	0.32847	geraniol 8-hydroxylase-like	F:iron ion binding; F:heme binding; F:geraniol 10-hydroxylase activity; C:integral component of membrane
gene-LOC101507179	26.6051	2.76512	1.46734	0.611281	2.40044	0.016375	0.32847	dehydration-responsive element-binding protein 1E-like	P:regulation of transcription, DNA-templated; F:DNA binding; F:DNA-binding transcription factor activity; C:nucleus
MSTRG.2390	46.3575	2.2522	1.17133	0.490307	2.38898	0.016895	0.33404	elongation factor
gene-LOC101491795	53.8122	2.13025	1.09102	0.460283	2.37032	0.017773	0.34406	receptor-like serine/threonine-protein kinase ALE2 isoform X1	P:protein phosphorylation; P:protein N-linked glycosylation; F:protein serine/threonine kinase activity; F:ATP binding; C:integral component of membrane; C:oligosaccharyltransferase I complex
gene-LOC113784232	2.92595	28.671	4.84152	2.04307	2.36973	0.017801	0.344079	---NA---
gene-LOC101495731	95.9049	2.94075	1.55619	0.661219	2.35351	0.018597	0.351486	cytochrome P450 family 71 protein	F:monooxygenase activity; F:iron ion binding; F:oxidoreductase activity, acting on paired donors, with incorporation or reduction of molecular oxygen; F:heme binding; C:integral component of membrane
gene-LOC101498822	3.63907	35.9429	5.16763	2.19608	2.35311	0.018617	0.351563	uncharacterized protein LOC105852943
gene-LOC101510280	18.4909	3.22113	1.68757	0.720383	2.3426	0.01915	0.357997	transcription factor bHLH85-like	F:protein dimerization activity; C:nucleus
gene-LOC105851877	122.138	2.00072	1.00052	0.429053	2.33193	0.019704	0.363789	peroxidase 15	P:response to oxidative stress; P:hydrogen peroxide catabolic process; P:cellular oxidant detoxification; F:peroxidase activity; F:heme binding; F:metal ion binding; C:extracellular region
gene-LOC113787399	3.71341	36.1454	5.17574	2.23393	2.31687	0.020511	0.373425	---NA---
gene-LOC101490960	53.0749	2.09434	1.0665	0.461228	2.3123	0.020761	0.375539	pathogenesis-related genes transcriptional activator PTI5-like	P:regulation of transcription, DNA-templated; P:ethylene-activated signaling pathway; F:DNA binding; F:DNA-binding transcription factor activity; C:nucleus
gene-LOC101501923	12.3659	4.85516	2.27952	0.989503	2.3037	0.021239	0.381098	metal tolerance protein 10-like	P:cation transmembrane transport; F:cation transmembrane transporter activity; C:integral component of membrane
gene-LOC105851789	5.45302	14.1125	3.8189	1.6605	2.29986	0.021456	0.383243	suppressor protein SRP40
gene-LOC113785273	44.9562	2.21579	1.14782	0.499105	2.29976	0.021462	0.383243	---NA---
gene-LOC101510410	42.0213	2.14599	1.10164	0.480471	2.29284	0.021857	0.385999	periodic tryptophan protein 1 homolog isoform X1	P:rRNA processing; C:nucleus
gene-LOC101501614	3.62456	35.6902	5.15745	2.252	2.29017	0.022011	0.386864	egg cell-secreted protein 1.3	P:double fertilization forming a zygote and endosperm
gene-LOC101511637	49.2528	2.27526	1.18603	0.518578	2.28708	0.022191	0.388184	probable 2-oxoglutarate-dependent dioxygenase SLC1	F:dioxygenase activity
gene-LOC101492206	228.563	2.08006	1.05662	0.462947	2.28239	0.022466	0.390155	auxin-responsive protein SAUR32	P:response to auxin
gene-LOC101504876	34.5314	3.49623	1.8058	0.794221	2.27368	0.022985	0.39456	protein FANTASTIC FOUR 3
gene-LOC101493666	242.989	2.03267	1.02337	0.450484	2.27172	0.023103	0.39456	Transcription factor SAC51	C:membrane; C:integral component of membrane
gene-LOC105852525	3.40981	33.6688	5.07334	2.23688	2.26805	0.023326	0.396694	protein FAR1-RELATED SEQUENCE 5-like	P:regulation of transcription, DNA-templated; F:zinc ion binding; C:nucleus
gene-LOC113785888	3.43198	33.6573	5.07285	2.25674	2.24786	0.024585	0.405588	somatic embryogenesis receptor-like kinase 1	P:protein phosphorylation; P:transmembrane receptor protein serine/threonine kinase signaling pathway; F:mannosyltransferase activity; F:transmembrane receptor protein serine/threonine kinase activity; F:signaling receptor binding; C:endoplasmic reticulum; C:integral component of membrane
MSTRG.8581	42.6174	2.1489	1.1036	0.492835	2.23928	0.025138	0.410457	esterase/lipase domain protein	P:proteolysis; F:aminopeptidase activity; C:integral component of membrane
gene-LOC101502966	51.0569	2.02774	1.01988	0.455984	2.23665	0.025309	0.411724	signal peptide peptidase-like 5	P:proteolysis; F:aspartic-type endopeptidase activity; C:endomembrane system; C:integral component of membrane; C:cytoplasmic vesicle; C:bounding membrane of organelle
gene-LOC101488865	58.8288	2.25731	1.1746	0.528074	2.22432	0.026127	0.418288	UDP-glycosyltransferase 1	F:UDP-glycosyltransferase activity
gene-LOC101502415	13.9088	3.54752	1.82681	0.822631	2.22069	0.026372	0.419637	GATA transcription factor 18	P:regulation of transcription, DNA-templated; P:flower development; F:DNA-binding transcription factor activity; F:zinc ion binding; F:sequence-specific DNA binding
gene-LOC101509372	18.8794	3.20673	1.6811	0.760115	2.21164	0.026991	0.422789	putative concanavalin A-like lectin/glucanase domain, legume lectin	P:defense response to oomycetes; P:transmembrane receptor protein serine/threonine kinase signaling pathway; P:response to symbiotic fungus; P:defense response to bacterium; F:transmembrane receptor protein serine/threonine kinase activity; F:carbohydrate binding; C:plasma membrane; C:integral component of membrane
gene-LOC101490118	44.858	2.28499	1.19219	0.539916	2.2081	0.027237	0.425314	kinesin-like protein KIN-8A	P:microtubule-based movement; F:ATP binding; F:microtubule binding; F:plus-end-directed microtubule motor activity; C:kinesin complex; C:microtubule
gene-LOC101488854	86.7582	2.16875	1.11686	0.508233	2.19754	0.027982	0.430361	putative calcium-binding protein CML19	F:calcium ion binding
gene-LOC101495985	98.9665	2.05875	1.04177	0.475184	2.19235	0.028354	0.434083	thaumatin-like protein 1b	P:defense response; C:extracellular region; C:integral component of membrane
gene-LOC113786109	3.24191	31.9712	4.9987	2.28296	2.18957	0.028556	0.435558	myosin motor domain protein and Dil domain protein	P:actin filament organization; P:vesicle transport along actin filament; F:microfilament motor activity; F:calmodulin binding; F:ATP binding; F:hydrolase activity; F:actin filament binding; C:cytoplasm; C:integral component of membrane; C:myosin complex; C:vesicle
gene-LOC101505857	17.5467	4.55245	2.18664	0.998739	2.1894	0.028568	0.435558	LOB domain-containing protein 29-like	P:hormone-mediated signaling pathway; P:positive regulation of transcription, DNA-templated; C:nucleus
gene-LOC101506937	21.3469	2.89771	1.53491	0.7051	2.17687	0.02949	0.444165	ethylene-responsive transcription factor LEP	P:regulation of transcription, DNA-templated; F:DNA binding; F:DNA-binding transcription factor activity; C:nucleus
gene-LOC101497455	3.23224	31.7271	4.98764	2.29501	2.17326	0.029761	0.445834	protein of wound-induced
gene-LOC101507415	2.60583	25.4383	4.66893	2.16029	2.16125	0.030676	0.452811	(S)-coclaurine N-methyltransferase	P:lipid biosynthetic process; P:methylation; F:methyltransferase activity
gene-LOC101507523	23.7546	2.43191	1.28209	0.598894	2.14076	0.032293	0.464737	sulfite exporter TauE/SafE family protein 3	P:protein ubiquitination; C:integral component of membrane; C:Cul4A-RING E3 ubiquitin ligase complex
gene-LOC101489960	75.5342	2.23864	1.16262	0.545525	2.1312	0.033073	0.47156	transcription factor bHLH93	P:regulation of transcription, DNA-templated; F:DNA-binding transcription factor activity; F:sequence-specific DNA binding; F:protein dimerization activity; C:nucleus
gene-LOC101504550	2.44252	23.9803	4.58378	2.15224	2.12977	0.033191	0.472387	apoptosis-enhancing nuclease-like	P:rRNA processing; P:nucleic acid phosphodiester bond hydrolysis; F:nucleic acid binding; F:3'-5' exonuclease activity; C:nucleus
gene-LOC101502554	2.50504	24.4588	4.61228	2.16931	2.12615	0.033491	0.474393	hypothetical protein TSUD_360460	C:membrane
gene-LOC101515697	8.82034	6.0096	2.58727	1.21841	2.12349	0.033713	0.476471	laccase-7	P:lignin catabolic process; F:copper ion binding; F:hydroquinone:oxygen oxidoreductase activity; C:apoplast
gene-LOC113787376	25.0535	2.5971	1.3769	0.648693	2.12258	0.033789	0.477043	---NA---
gene-LOC101505441	3.03525	29.9672	4.90531	2.31255	2.12117	0.033907	0.477893	aspartic proteinase-like protein 2 isoform X1	P:proteolysis; F:aspartic-type endopeptidase activity; C:membrane
gene-LOC101510368	3.00457	29.6783	4.89134	2.31621	2.11178	0.034705	0.48295	putative receptor-like protein kinase At4g00960	P:protein phosphorylation; F:protein serine/threonine kinase activity; F:ATP binding; C:plasma membrane; C:integral component of membrane
gene-LOC105851669	2.41301	23.6012	4.56079	2.16284	2.1087	0.03497	0.483785	vesicle transport protein GOT1-like	P:nuclear-transcribed mRNA catabolic process, nonsense-mediated decay; F:telomeric DNA binding; F:telomerase RNA binding; C:telomerase holoenzyme complex; C:membrane
gene-LOC101493907	20.2165	3.15406	1.65721	0.786886	2.10604	0.035201	0.484451	BON1-associated protein 2-like	P:defense response
gene-LOC101497627	31.4687	3.92828	1.9739	0.940425	2.09894	0.035822	0.487696	putative cupredoxin	P:electron transport chain; F:electron transfer activity
gene-LOC113784880	3.00298	29.4499	4.88019	2.34075	2.08489	0.03708	0.497987	uncharacterized protein LOC105851370	C:integral component of membrane
gene-LOC113786110	2.47778	24.5161	4.61566	2.21971	2.0794	0.037581	0.500504	protein MAIN-LIKE 1-like	P:meristem maintenance; C:integral component of membrane
gene-LOC113787347	53.0167	2.52863	1.33835	0.644018	2.07813	0.037697	0.500504	---NA---
gene-LOC113787327	26.4517	2.9229	1.5474	0.744878	2.07739	0.037766	0.500504	---NA---
gene-LOC101489126	8.17808	7.14481	2.8369	1.36663	2.07584	0.037909	0.500986	auxin-responsive protein SAUR72-like	P:auxin-activated signaling pathway
gene-LOC101495450	2.88186	28.5201	4.83391	2.34578	2.06068	0.039334	0.512532	early nodulin-93	C:membrane; C:integral component of membrane
gene-LOC101495842	38.8867	2.02802	1.02007	0.495889	2.05705	0.039681	0.514258	probable serine/threonine-protein kinase PIX13	P:protein phosphorylation; F:protein serine/threonine kinase activity; F:ATP binding; C:integral component of membrane
gene-LOC113787078	3.78271	37.4051	5.22516	2.55937	2.04159	0.041193	0.522973	putative Ulp1 protease family catalytic domain-containing protein	P:proteolysis; P:protein desumoylation; F:peptidase activity; F:cysteine-type peptidase activity; C:nucleus
gene-LOC113784155	7.45748	4.68333	2.22754	1.09535	2.03364	0.041988	0.528662	ATP synthase CF1 alpha subunit	P:ATP synthesis coupled proton transport; F:ATP binding; F:proton-transporting ATP synthase activity, rotational mechanism; F:proton-transporting ATPase activity, rotational mechanism; C:mitochondrial inner membrane; C:chloroplast thylakoid membrane; C:proton-transporting ATP synthase complex, catalytic core F(1)
gene-LOC101504752	43.5264	2.09794	1.06897	0.525807	2.03301	0.042051	0.529101	peroxidase 11	P:response to oxidative stress; P:hydrogen peroxide catabolic process; P:cellular oxidant detoxification; F:peroxidase activity; F:heme binding; F:metal ion binding; C:extracellular region
gene-LOC113784213	24.5268	3.42986	1.77815	0.878022	2.02518	0.042849	0.534918	---NA---
gene-LOC101491184	28.2632	2.24114	1.16424	0.580403	2.00591	0.044866	0.544494	RING-H2 finger protein ATL3	P:protein ubiquitination; C:integral component of membrane
gene-LOC101498094	69.2759	2.09365	1.06602	0.531853	2.00435	0.045032	0.545689	cytochrome P450 86B1	F:iron ion binding; F:alkane 1-monooxygenase activity; F:heme binding; F:arachidonic acid omega-hydroxylase activity; C:integral component of membrane
gene-LOC113785436	7.47219	7.42913	2.89319	1.44389	2.00375	0.045097	0.54588	---NA---
gene-LOC101504914	2.29262	22.2828	4.47786	2.24043	1.99866	0.045645	NA	aspartic proteinase-like protein 2 isoform X1	P:proteolysis; F:aspartic-type endopeptidase activity; C:integral component of membrane
gene-LOC101489592	18.3689	2.8057	1.48836	0.746875	1.99278	0.046285	0.550123	putative glycerophosphodiester phosphodiesterase, protein kinase RLK-Pelle-LRK10L-2 family	P:protein phosphorylation; F:protein serine/threonine kinase activity; F:protein binding; F:ATP binding; F:glycerophosphodiester phosphodiesterase activity; F:polysaccharide binding; C:plasma membrane; C:integral component of membrane
gene-LOC101501102	262.06	2.09028	1.0637	0.534089	1.99161	0.046414	0.55036	protein ALP1-like	F:metal ion binding
gene-LOC101488794	27.673	2.20059	1.13789	0.573788	1.98312	0.047354	0.553465	O-fucosyltransferase 19	P:fucose metabolic process; F:glycosyltransferase activity; C:cytoplasm; C:integral component of membrane
gene-LOC101489939	24.2197	2.26601	1.18016	0.595711	1.98109	0.047582	0.553657	gag-pol polyprotein	P:DNA integration; F:nucleic acid binding; C:integral component of membrane
gene-LOC101488691	43.561	2.04412	1.03148	0.521545	1.97774	0.047959	0.55454	O-acyltransferase WSD1	P:triglyceride biosynthetic process; F:diacylglycerol O-acyltransferase activity; F:long-chain-alcohol O-fatty-acyltransferase activity; C:plasma membrane
gene-LOC101509958	15.7074	2.67701	1.42062	0.718818	1.97633	0.048117	0.555337	auxin-responsive protein SAUR71-like	P:response to auxin
gene-LOC101513089	18.7925	2.52809	1.33805	0.681886	1.96228	0.04973	0.565098	beta-fructofuranosidase, cell wall isozyme	P:carbohydrate metabolic process; F:beta-fructofuranosidase activity; C:integral component of membrane

## Sheet: PUSA362_downregulated genes
GeneNames	baseMean	FoldChange	log2FoldChange	lfcSE	stat	pvalue	padj	Description	GO Names
gene-LOC101512428	378.421	0.048922	-4.35338	0.293169	-14.8494	0	0	vacuolar iron transporter homolog 4-like	P:intracellular sequestering of iron ion; P:cellular manganese ion homeostasis; P:iron ion transmembrane transport; P:manganese ion transmembrane transport; F:iron ion transmembrane transporter activity; F:manganese ion transmembrane transporter activity; C:integral component of membrane
gene-LOC101491646	976.464	0.182016	-2.45786	0.253118	-9.71034	0	0	dirigent protein 22-like	C:apoplast
gene-LOC101503330	1061.75	0.163501	-2.61263	0.293809	-8.89229	0	0	monothiol glutaredoxin-S2	P:negative regulation of transcription by RNA polymerase II; P:cellular oxidant detoxification; F:thioredoxin-disulfide reductase activity; F:glutathione oxidoreductase activity; C:cytoplasm
gene-LOC101490544	138.396	0.086864	-3.5251	0.405437	-8.69456	0	0	protease inhibitor HPI-like	P:response to wounding; P:negative regulation of endopeptidase activity; F:serine-type endopeptidase inhibitor activity
gene-LOC101514936	331.997	0.188611	-2.40651	0.293919	-8.18769	0	0	thioredoxin-like protein CXXS1	F:monodehydroascorbate reductase (NADH) activity
gene-LOC101498230	497.858	0.246261	-2.02174	0.258875	-7.80971	0	0	cytochrome P450 71D8-like	F:monooxygenase activity; F:iron ion binding; F:oxidoreductase activity, acting on paired donors, with incorporation or reduction of molecular oxygen; F:heme binding; C:integral component of membrane
gene-LOC113787043	48.902	0.041434	-4.59303	0.590145	-7.78289	0	0	---NA---
gene-LOC101503006	325.7	0.169835	-2.5578	0.330041	-7.74993	0	0	monothiol glutaredoxin-S2	P:negative regulation of transcription by RNA polymerase II; P:cellular oxidant detoxification; F:thioredoxin-disulfide reductase activity; F:glutathione oxidoreductase activity; C:cytoplasm
gene-LOC101498112	798.094	0.147416	-2.76204	0.375331	-7.35893	0	0	guanosine deaminase	P:purine nucleoside catabolic process; F:zinc ion binding; F:guanine deaminase activity; F:guanosine deaminase activity
gene-LOC101509878	302.135	0.147323	-2.76295	0.382435	-7.22462	0	0	alpha-dioxygenase 1	P:response to stimulus; F:oxidoreductase activity
gene-LOC101488315	1058.93	0.375697	-1.41236	0.199622	-7.07516	0	0	DUF1677 family protein
gene-LOC101493138	118.691	0.185281	-2.43221	0.349025	-6.9686	0	0	pentatricopeptide repeat-containing protein At2g44880-like	P:RNA modification; F:RNA binding; F:protein binding; C:intracellular membrane-bounded organelle
gene-LOC113786736	40.8441	0.002014	-8.95586	1.29507	-6.91535	0	0	phosphoserine phosphatase, chloroplastic	P:L-serine biosynthetic process; P:dephosphorylation; F:magnesium ion binding; F:hydrolase activity; C:chloroplast
gene-LOC101514168	75.3564	0.101639	-3.29847	0.479968	-6.87229	0	0	geraniol 8-hydroxylase-like	F:iron ion binding; F:heme binding; F:geraniol 10-hydroxylase activity; C:integral component of membrane
gene-LOC101506678	72.1042	0.106625	-3.22938	0.477223	-6.76703	0	0	Receptor-like protein kinase THESEUS 1	P:protein autophosphorylation; F:protein serine/threonine kinase activity; F:ATP binding; F:protein serine kinase activity; C:plasma membrane; C:plasmodesma; C:integral component of membrane
gene-LOC101493722	60854.4	0.313616	-1.67293	0.263655	-6.34515	0	0	dormancy-associated protein homolog 3 isoform X2
gene-LOC101512865	57.5933	0.12283	-3.02526	0.478921	-6.31682	0	0	exocyst complex component EXO70H1	P:exocytosis; P:protein transport; C:exocyst
gene-LOC101513097	4983.61	0.346192	-1.53035	0.257892	-5.9341	0	1e-06	snakin-2-like precursor	C:integral component of membrane
gene-LOC101494020	2976.07	0.439403	-1.18638	0.20043	-5.91918	0	1e-06	uncharacterized acetyltransferase At3g50280	F:acyltransferase activity, transferring groups other than amino-acyl groups
gene-LOC101504628	3782.25	0.436706	-1.19527	0.204995	-5.8307	0	2e-06	disease resistance response protein	C:apoplast
gene-LOC101490792	37.8857	0.11298	-3.14586	0.55234	-5.69551	0	5e-06	TPD1 protein homolog 1A-like	P:cell fate determination; F:transferase activity
gene-LOC101495327	1894.94	0.41693	-1.26212	0.222088	-5.68297	0	5e-06	haloacid dehalogenase-like hydrolase	F:hydrolase activity
gene-LOC113787204	42.9938	0.130607	-2.93669	0.518949	-5.65893	0	5e-06	---NA---
gene-LOC101507623	1151.93	0.293625	-1.76795	0.313072	-5.64711	0	5e-06	myb transcription factor	P:regulation of transcription, DNA-templated; F:DNA-binding transcription factor activity; F:sequence-specific DNA binding; C:nucleus; C:membrane
gene-LOC101495554	5902.33	0.339931	-1.55668	0.277013	-5.61953	0	6e-06	gibberellin-regulated protein 1-like	P:gibberellic acid mediated signaling pathway; C:extracellular region
gene-LOC101508332	273.326	0.206712	-2.27431	0.405699	-5.6059	0	7e-06	probable membrane-associated kinase regulator 6	P:phosphorylation; F:kinase activity
gene-LOC101511487	28.9823	0.081221	-3.622	0.678951	-5.3347	0	2.8e-05	Enzymatic polyprotein	P:nitrogen compound metabolic process; P:macromolecule metabolic process; P:primary metabolic process; F:nucleic acid binding; F:zinc ion binding; F:transferase activity; F:hydrolase activity
gene-LOC101493110	258.939	0.354165	-1.49751	0.281118	-5.32697	0	2.9e-05	cytochrome P450 78A5-like	F:iron ion binding; F:heme binding; F:geraniol 10-hydroxylase activity; C:integral component of membrane
gene-LOC101510352	2747.64	0.408304	-1.29228	0.245657	-5.26051	0	3.9e-05	nicotianamine synthase	P:nicotianamine biosynthetic process; F:nicotianamine synthase activity
gene-LOC101508898	99.6061	0.289499	-1.78837	0.342243	-5.22543	0	4.5e-05	berberine bridge enzyme-like 8	F:tetrahydroberberine oxidase activity; F:FAD binding; C:integral component of membrane
gene-LOC113783915	243.629	0.272228	-1.87711	0.363862	-5.15885	0	6.2e-05	---NA---
gene-LOC101501022	265.887	0.403604	-1.30899	0.256742	-5.09847	0	8.5e-05	protein NRT1/ PTR FAMILY 7.3	P:transmembrane transport; F:transmembrane transporter activity; C:integral component of membrane
gene-LOC101514656	66.0453	0.193433	-2.37009	0.46993	-5.0435	0	0.000111	---NA---
gene-LOC101504096	675.592	0.374169	-1.41824	0.287524	-4.93259	1e-06	0.000189	macrophage migration inhibitory factor homolog	F:phenylpyruvate tautomerase activity
gene-LOC101514326	2734.43	0.438273	-1.1901	0.242207	-4.91356	1e-06	0.000206	probable serine/threonine-protein kinase kinX
gene-LOC101489892	265.45	0.369925	-1.43469	0.292126	-4.91121	1e-06	0.000206	expansin-like B1	P:sexual reproduction; C:extracellular region
gene-LOC101502259	1420.71	0.439972	-1.18452	0.241325	-4.90839	1e-06	0.000207	uncharacterized protein LOC101502259
gene-LOC101497941	21.2519	0.044987	-4.47435	0.912053	-4.9058	1e-06	0.000208	geraniol 8-hydroxylase-like	F:iron ion binding; F:heme binding; F:geraniol 10-hydroxylase activity; C:integral component of membrane
gene-LOC101508973	697.288	0.417292	-1.26087	0.258146	-4.88434	1e-06	0.000229	homocysteine S-methyltransferase 3-like	P:methionine biosynthetic process; P:methylation; P:S-methylmethionine cycle; F:zinc ion binding; F:S-adenosylmethionine-homocysteine S-methyltransferase activity; F:betaine-homocysteine S-methyltransferase activity; C:plasma membrane
gene-LOC101513866	42.517	0.057194	-4.128	0.848306	-4.86617	1e-06	0.00024	VQ motif-containing protein 29-like
gene-LOC101515529	221.405	0.310589	-1.68692	0.346678	-4.86595	1e-06	0.00024	wall-associated receptor kinase-like 20	P:phosphorylation; F:kinase activity; F:polysaccharide binding
gene-LOC101493014	603.954	0.367615	-1.44373	0.302616	-4.77084	2e-06	0.000362	RALF-like protein	C:integral component of membrane
gene-LOC101495372	707.076	0.339258	-1.55955	0.32759	-4.76067	2e-06	0.000378	S-type anion channel SLAH1	P:cellular ion homeostasis; P:inorganic anion transport; P:ion transmembrane transport; F:voltage-gated anion channel activity; C:integral component of membrane
gene-LOC101508320	71.6291	0.264104	-1.92082	0.40367	-4.7584	2e-06	0.000379	glutathione S-transferase L3-like	P:glutathione metabolic process; P:protein glutathionylation; F:glutathione transferase activity
gene-LOC101493119	1213.27	0.406096	-1.30011	0.273711	-4.74994	2e-06	0.000392	monothiol glutaredoxin-S2-like	P:cellular oxidant detoxification; F:thioredoxin-disulfide reductase activity; F:glutathione oxidoreductase activity; C:cytoplasm
gene-LOC101495328	5450.17	0.457208	-1.12908	0.240331	-4.69799	3e-06	0.000501	protein PHLOEM PROTEIN 2-LIKE A9-like isoform X1
gene-LOC101513755	42.7728	0.206803	-2.27367	0.484556	-4.69227	3e-06	0.000511	cytochrome P450 71D8-like	F:monooxygenase activity; F:iron ion binding; F:oxidoreductase activity, acting on paired donors, with incorporation or reduction of molecular oxygen; F:heme binding; C:integral component of membrane
gene-LOC101512560	37.8142	0.183049	-2.4497	0.524674	-4.66899	3e-06	0.000568	UDP-D-apiose/UDP-D-xylose synthase 2	F:catalytic activity
gene-LOC105852187	501.447	0.323392	-1.62864	0.350147	-4.65132	3e-06	0.000603	Organ specific protein	C:integral component of membrane
gene-LOC101503024	444.488	0.355045	-1.49393	0.321866	-4.64147	3e-06	0.000623	probable acyl-activating enzyme 6	F:4-coumarate-CoA ligase activity
gene-LOC101508340	19.5654	0.056678	-4.14106	0.893209	-4.63616	4e-06	0.000634	geraniol 8-hydroxylase-like	F:iron ion binding; F:heme binding; F:geraniol 10-hydroxylase activity; C:integral component of membrane
gene-LOC101504880	167.471	0.313411	-1.67387	0.361737	-4.62732	4e-06	0.000651	putative transcription factor MYB/SANT family	P:regulation of transcription, DNA-templated; F:DNA-binding transcription factor activity; C:nucleus
gene-LOC101514029	109.468	0.286699	-1.80239	0.39117	-4.6077	4e-06	0.000704	---NA---
gene-LOC101495365	100.738	0.237384	-2.07471	0.452032	-4.58973	4e-06	0.000762	S-protein homolog 5	P:rejection of self pollen; C:extracellular region; C:integral component of membrane
gene-LOC101509630	263.859	0.379063	-1.39949	0.30678	-4.56187	5e-06	0.000851	transmembrane protein, putative	C:integral component of membrane
gene-LOC101508382	154.059	0.260293	-1.94179	0.425833	-4.55998	5e-06	0.000852	isoflavone reductase-like protein	F:oxidoreductase activity
gene-LOC101509335	1726.37	0.457563	-1.12796	0.249509	-4.52072	6e-06	0.001012	---NA---
gene-LOC101488367	485.409	0.454538	-1.13753	0.252413	-4.50661	7e-06	0.001073	mini zinc finger protein 2	F:DNA binding
gene-LOC113785428	60.2049	0.173106	-2.53028	0.562008	-4.5022	7e-06	0.001088	protein RADIALIS-like 3	P:regulation of transcription, DNA-templated; F:DNA-binding transcription factor activity; C:nucleus
gene-LOC101510547	1420.28	0.337972	-1.56502	0.347828	-4.49942	7e-06	0.001091	DUF4408 domain protein	C:integral component of membrane
gene-LOC101515611	815.644	0.423475	-1.23965	0.275574	-4.49843	7e-06	0.001091	mini zinc finger protein 2	P:regulation of transcription, DNA-templated; F:transcription cis-regulatory region binding; F:DNA-binding transcription factor activity; C:nucleus
gene-LOC101514150	43.8035	0.189335	-2.40099	0.534628	-4.49096	7e-06	0.001122	plant/F12B17-70 protein	C:integral component of membrane
gene-LOC101498829	322.854	0.338139	-1.56431	0.350849	-4.45865	8e-06	0.001278	E3 ubiquitin-protein ligase MARCH8	F:catalytic activity; F:zinc ion binding; C:integral component of membrane
gene-LOC101507727	3867.07	0.406526	-1.29858	0.291766	-4.45076	9e-06	0.001317	---NA---
gene-LOC101489021	253.904	0.31959	-1.64571	0.373631	-4.40463	1.1e-05	0.001587	transmembrane protein, putative	C:integral component of membrane
gene-LOC101503875	64.2355	0.158269	-2.65955	0.605339	-4.39348	1.1e-05	0.001655	high affinity nitrate transporter 2.4	P:nitrate transport; P:transmembrane transport; P:cellular response to nitrate; F:nitrate transmembrane transporter activity; C:plasma membrane; C:plant-type vacuole membrane; C:integral component of membrane
gene-LOC101492833	113.473	0.276205	-1.85619	0.423626	-4.38167	1.2e-05	0.001718	methylecgonone reductase	F:alditol:NADP+ 1-oxidoreductase activity; F:D-threo-aldose 1-dehydrogenase activity; C:cytosol
gene-LOC101508583	34.9299	0.163433	-2.61323	0.596754	-4.37907	1.2e-05	0.001728	berberine bridge enzyme-like 8	P:peptidyl-arginine methylation, to symmetrical-dimethyl arginine; F:protein-arginine omega-N symmetric methyltransferase activity; F:tetrahydroberberine oxidase activity; F:FAD binding; C:mitochondrion; C:integral component of membrane
gene-LOC101505606	831.839	0.410602	-1.28419	0.293559	-4.37456	1.2e-05	0.001752	isoflavone-7-O-methyltransferase 9	P:isoflavonoid biosynthetic process; P:methylation; F:isoflavone 4'-O-methyltransferase activity; F:isoflavone 7-O-methyltransferase activity; F:protein dimerization activity
gene-LOC101503348	1044.47	0.413477	-1.27412	0.294798	-4.32202	1.5e-05	0.002143	probable acyl-activating enzyme 5, peroxisomal	F:4-coumarate-CoA ligase activity
gene-LOC101513794	253.575	0.382664	-1.38585	0.322786	-4.2934	1.8e-05	0.002364	protein RADIALIS-like 4	P:regulation of transcription, DNA-templated; F:DNA-binding transcription factor activity; C:nucleus
gene-LOC101490467	617.572	0.387047	-1.36942	0.319121	-4.29122	1.8e-05	0.002364	TPD1 protein homolog 1A-like	P:cell fate determination; F:glycosyltransferase activity
gene-LOC101506580	413.69	0.404082	-1.30728	0.304986	-4.28636	1.8e-05	0.002374	annexin D4	F:calcium ion binding; F:calcium-dependent phospholipid binding; C:cytoplasm
gene-LOC101496874	1053.07	0.404172	-1.30696	0.306968	-4.25764	2.1e-05	0.002655	BURP domain-containing protein BNM2A-like
gene-LOC101513877	169.17	0.308328	-1.69746	0.398725	-4.25722	2.1e-05	0.002655	GDSL esterase/lipase CPRD49 isoform X1
gene-LOC101510017	542.544	0.453122	-1.14203	0.269833	-4.23235	2.3e-05	0.002896	lachrymatory-factor synthase	P:abscisic acid-activated signaling pathway; P:negative regulation of catalytic activity; F:protein phosphatase inhibitor activity; C:cytoplasm; C:plasma membrane
gene-LOC101509561	74.7031	0.298721	-1.74313	0.418316	-4.16703	3.1e-05	0.003764	(-)-isopiperitenol/(-)-carveol dehydrogenase, mitochondrial-like	F:oxidoreductase activity
gene-LOC101500992	6066.74	0.478121	-1.06455	0.255633	-4.16438	3.1e-05	0.003787	putative senescence regulator S40
gene-LOC101500482	2169.41	0.433141	-1.20709	0.289959	-4.16296	3.1e-05	0.00379	copper transport protein CCH-like	F:metal ion binding
MSTRG.12273	451.276	0.478707	-1.06278	0.255956	-4.15221	3.3e-05	0.003952	unknown	C:membrane; C:integral component of membrane
gene-LOC101507205	634.355	0.349234	-1.51773	0.365634	-4.15096	3.3e-05	0.003952	Root meristem growth factor 9	P:signal transduction; F:growth factor activity; C:membrane
gene-LOC101501916	1558.88	0.496012	-1.01155	0.245375	-4.12247	3.7e-05	0.004404	RING-H2 finger protein ATL80	C:integral component of membrane
gene-LOC101493578	2444.66	0.480885	-1.05624	0.258565	-4.08499	4.4e-05	0.005071	nitrile-specifier protein 5	P:regulation of catalytic activity; P:nitrile biosynthetic process; F:protein binding; F:enzyme regulator activity; C:nucleus; C:cytosol
gene-LOC101493692	58.5299	0.296426	-1.75426	0.429591	-4.08355	4.4e-05	0.005077	defensin-like protein 1	P:killing of cells of other organism; P:defense response to fungus
gene-LOC101495259	489.116	0.475472	-1.07257	0.262741	-4.08222	4.5e-05	0.00508	beta carbonic anhydrase 5, chloroplastic	F:lyase activity
gene-LOC101511534	558.749	0.377789	-1.40435	0.344381	-4.07789	4.5e-05	0.005096	phosphoenolpyruvate carboxylase kinase	P:peptidyl-serine phosphorylation; P:intracellular signal transduction; P:protein autophosphorylation; F:calmodulin-dependent protein kinase activity; F:calmodulin binding; F:ATP binding; C:nucleus
gene-LOC101489303	318.738	0.35909	-1.47758	0.364515	-4.05356	5e-05	0.005519	flowering-promoting factor 1-like protein 2	P:regulation of flower development; P:vegetative to reproductive phase transition of meristem
gene-LOC101496738	85.9589	0.358948	-1.47815	0.365397	-4.04534	5.2e-05	0.005661	indole-3-acetic acid-induced protein ARG7	P:response to auxin
gene-LOC101501221	804.897	0.41095	-1.28296	0.317395	-4.04217	5.3e-05	0.005683	Senescence regulator S40
gene-LOC101502304	243.023	0.339991	-1.55643	0.387216	-4.01955	5.8e-05	0.006198	nucleic acid-binding protein
gene-LOC101498614	380.074	0.476709	-1.06882	0.266421	-4.01176	6e-05	0.006375	ATP-dependent DNA helicase Q 1
gene-LOC101512924	138.847	0.17546	-2.51078	0.630376	-3.98299	6.8e-05	0.007	ethylene-responsive transcription factor ERF098	P:regulation of transcription, DNA-templated; P:ethylene-activated signaling pathway; F:DNA binding; F:DNA-binding transcription factor activity; C:nucleus
gene-LOC101503506	95.6094	0.337959	-1.56508	0.394137	-3.97091	7.2e-05	0.007264	E3 ubiquitin-protein ligase ATL6-like	C:integral component of membrane
gene-LOC101504925	316.874	0.368929	-1.43859	0.3625	-3.96851	7.2e-05	0.007305	putative small auxin-up RNA	P:response to auxin
gene-LOC101507903	58.3164	0.250371	-1.99786	0.50432	-3.96149	7.4e-05	0.007443	CEN-like protein 1	P:flower development; P:vegetative to reproductive phase transition of meristem; C:cytoplasm
gene-LOC101493388	266.222	0.430958	-1.21438	0.30658	-3.96105	7.5e-05	0.007443	Laccase-9 isoform B	P:lignin catabolic process; F:copper ion binding; F:hydroquinone:oxygen oxidoreductase activity; C:apoplast
gene-LOC113787419	171.296	0.330921	-1.59544	0.402807	-3.96081	7.5e-05	0.007443	mannosyltransferase family protein	P:signal peptide processing; P:GPI anchor biosynthetic process; P:mannosylation; F:aspartic-type endopeptidase activity; F:glycolipid mannosyltransferase activity; F:pyridoxal phosphate binding; F:alpha-1,4-mannosyltransferase activity; C:signal peptidase complex; C:integral component of membrane
gene-LOC101497626	522.383	0.491439	-1.02492	0.259147	-3.95496	7.7e-05	0.007594	Uncharacterized conserved protein UCP031279
gene-GRP1	1278.66	0.48727	-1.03721	0.262611	-3.94959	7.8e-05	0.007698	---NA---
gene-LOC101498144	453.418	0.471617	-1.08431	0.275956	-3.92929	8.5e-05	0.008162	RING-H2 finger protein ATL52-like	P:protein ubiquitination; C:integral component of membrane
MSTRG.3678	103.67	0.345743	-1.53223	0.392216	-3.9066	9.4e-05	0.008891	---NA---
gene-LOC101503271	496.442	0.339564	-1.55824	0.399723	-3.89831	9.7e-05	0.009053	transmembrane protein, putative	C:chloroplast; C:integral component of membrane
gene-LOC101513855	303.703	0.453093	-1.14212	0.293314	-3.89385	9.9e-05	0.009176	protein yippee-like At4g27745	F:metal ion binding
gene-LOC101500563	214.733	0.396769	-1.33363	0.343162	-3.8863	0.000102	0.009427	fructose-1,6-bisphosphatase, cytosolic	P:sucrose biosynthetic process; P:fructose metabolic process; P:fructose 6-phosphate metabolic process; P:gluconeogenesis; P:dephosphorylation; P:fructose 1,6-bisphosphate metabolic process; P:cellular response to glucose starvation; P:reactive oxygen species metabolic process; F:fructose 1,6-bisphosphate 1-phosphatase activity; F:metal ion binding; C:cytosol; C:periplasmic space
gene-LOC101508928	431.471	0.430695	-1.21526	0.313441	-3.87717	0.000106	0.009731	protein LNK3-like isoform X1	P:regulation of transcription, DNA-templated; P:circadian rhythm
gene-LOC101495357	61173.7	0.489003	-1.03208	0.266547	-3.87206	0.000108	0.009872	uncharacterized protein LOC101495357
gene-LOC101504156	3031.01	0.456081	-1.13264	0.293268	-3.86213	0.000112	0.010199	3-hexulose-6-phosphate isomerase	P:carbohydrate derivative metabolic process; F:hexulose-6-phosphate isomerase activity; F:carbohydrate derivative binding
gene-LOC113787403	537.697	0.430737	-1.21512	0.317491	-3.82726	0.00013	0.011569	---NA---
gene-LOC101502572	270.196	0.45235	-1.14449	0.299279	-3.82416	0.000131	0.011623	pectinesterase	P:cell wall modification; P:negative regulation of catalytic activity; P:pectin catabolic process; F:pectinesterase activity; F:aspartyl esterase activity; F:pectinesterase inhibitor activity; C:extracellular region; C:cell wall
gene-LOC101512884	217.385	0.429555	-1.21908	0.318976	-3.82187	0.000132	0.011685	protein DMP2-like	P:endomembrane system organization; C:integral component of membrane
gene-LOC101506539	179.348	0.394278	-1.34272	0.351511	-3.81984	0.000134	0.011689	Amino acid permease 2	P:amino acid transport; P:auxin-activated signaling pathway; P:transmembrane transport; F:symporter activity; C:plasma membrane; C:integral component of membrane
gene-LOC101512879	76.4232	0.32546	-1.61945	0.429802	-3.76789	0.000165	0.01408	DUF241 domain protein
gene-LOC101489310	1411.57	0.471146	-1.08576	0.288409	-3.76463	0.000167	0.01421	bone sialoprotein 2
MSTRG.3348	72.2478	0.251846	-1.98939	0.528974	-3.76085	0.000169	0.014372	WUSCHEL-related homeobox 5	P:regulation of transcription, DNA-templated; P:plant organ development; F:DNA binding; F:DNA-binding transcription factor activity; C:nucleus
gene-LOC101492395	31.4745	0.140936	-2.82689	0.753516	-3.75159	0.000176	0.0148	homeobox-leucine zipper protein ATHB-40	P:regulation of transcription by RNA polymerase II; P:positive regulation of transcription, DNA-templated; F:DNA-binding transcription factor activity, RNA polymerase II-specific; F:sequence-specific DNA binding; C:nucleus
gene-LOC101494940	2174.27	0.490128	-1.02877	0.274733	-3.74461	0.000181	0.015079	cell wall / vacuolar inhibitor of fructosidase 1-like	P:negative regulation of catalytic activity; F:enzyme inhibitor activity
gene-LOC101496599	129.992	0.40922	-1.28905	0.344284	-3.74415	0.000181	0.015079	putative RING-H2 finger protein ATL21A	F:protein kinase activity; F:zinc ion binding; F:polysaccharide binding; C:integral component of membrane
gene-LOC101501719	188.859	0.369361	-1.4369	0.386745	-3.71536	0.000203	0.016775	auxin-responsive protein SAUR68-like	P:response to auxin
gene-LOC101512112	138.461	0.298214	-1.74558	0.472398	-3.69515	0.00022	0.017902	Myb-related protein Myb4	C:nucleus
gene-LOC105851586	168.387	0.472039	-1.08302	0.294448	-3.67814	0.000235	0.018932	---NA---
gene-LOC101511543	236.971	0.481917	-1.05314	0.287347	-3.66506	0.000247	0.019713	non-specific lipid-transfer protein-like protein At2g13820	C:plasma membrane; C:integral component of membrane; C:anchored component of membrane
gene-LOC101507751	13.4656	0.074486	-3.7469	1.02393	-3.65933	0.000253	0.020063	putative RING-H2 finger protein ATL19	C:integral component of membrane
gene-LOC101502757	24.1536	0.185772	-2.4284	0.665081	-3.65128	0.000261	0.020508	Ultraviolet-B receptor UVR8
gene-LOC101511445	466.678	0.468898	-1.09265	0.299352	-3.65006	0.000262	0.020534	PB1 domain protein	F:protein binding
gene-LOC101509122	260.615	0.446234	-1.16413	0.319684	-3.64149	0.000271	0.021082	CBS domain-containing protein CBSX5	P:protein phosphorylation; P:cellular response to glucose starvation; P:regulation of catalytic activity; F:AMP binding; F:protein kinase regulator activity; F:protein kinase binding; C:nucleus; C:cytoplasm; C:nucleotide-activated protein kinase complex
gene-LOC101508588	202.241	0.343707	-1.54075	0.423699	-3.63642	0.000276	0.021352	ATP-dependent RNA helicase DDX11
gene-LOC101498475	139.918	0.374779	-1.41589	0.389459	-3.63552	0.000277	0.021353	heavy metal-associated isoprenylated plant protein 21 isoform X2	F:metal ion binding
gene-LOC105851594	9.5936	0.029449	-5.08566	1.40127	-3.62932	0.000284	0.021797	---NA---
gene-LOC101492010	2334.5	0.498286	-1.00496	0.27703	-3.6276	0.000286	0.021868	hypothetical protein MtrunA17_Chr2g0293951
gene-LOC101500092	198.403	0.470184	-1.0887	0.300998	-3.61697	0.000298	0.022553	non-specific lipid-transfer protein-like protein At2g13820	P:lipid transport; F:lipid binding; C:plasma membrane; C:integral component of membrane; C:anchored component of membrane
gene-LOC113785963	26.1355	0.222334	-2.1692	0.601689	-3.60519	0.000312	0.023364	---NA---
MSTRG.10847	143.852	0.279685	-1.83812	0.510439	-3.60106	0.000317	0.023659	transmembrane protein, putative	P:signal transduction; F:growth factor activity; C:integral component of membrane
gene-LOC101497241	139.327	0.401701	-1.31581	0.365572	-3.59931	0.000319	0.023739	protein WEAK CHLOROPLAST MOVEMENT UNDER BLUE LIGHT 1	P:chloroplast avoidance movement; P:chloroplast accumulation movement; C:cytosol
gene-LOC101493563	23.271	0.080018	-3.64352	1.01605	-3.58598	0.000336	0.024603	uncharacterized protein LOC101493563
gene-TPI1	679.908	0.448732	-1.15607	0.323045	-3.57868	0.000345	0.02519	kunitz-type trypsin inhibitor-like 1 protein	P:negative regulation of endopeptidase activity; F:triose-phosphate isomerase activity; F:endopeptidase inhibitor activity; F:peptidase activity; C:extracellular region; C:membrane
gene-LOC101492649	8135.16	0.491025	-1.02613	0.289212	-3.54802	0.000388	0.027503	probable isoaspartyl peptidase/L-asparaginase 2	P:protein autoprocessing; F:asparaginase activity; F:beta-aspartyl-peptidase activity; C:cytoplasm
gene-LOC101503234	486.094	0.400654	-1.31957	0.372231	-3.54503	0.000393	0.02773	sugar transporter ERD6-like 16	P:carbohydrate transmembrane transport; F:sugar transmembrane transporter activity; C:integral component of membrane
gene-LOC101493302	11963.5	0.458086	-1.12631	0.318334	-3.53813	0.000403	0.028374	dormancy/auxin associated protein	C:integral component of membrane
gene-LOC101494461	631.852	0.461741	-1.11485	0.315354	-3.53522	0.000407	0.028509	cytochrome P450 704C1-like	F:RNA binding; F:RNA helicase activity; F:iron ion binding; F:ATP binding; F:heme binding; F:abieta-7,13-dien-18-ol hydroxylase activity; C:integral component of membrane
gene-LOC101493448	403.886	0.47349	-1.07859	0.305551	-3.53	0.000416	0.028987	monothiol glutaredoxin-S10	P:cellular oxidant detoxification; F:thioredoxin-disulfide reductase activity; F:glutathione oxidoreductase activity; C:cytoplasm
gene-LOC101505627	3305.14	0.46595	-1.10175	0.312683	-3.52355	0.000426	0.029517	translation factor SUI1	P:translational initiation; F:translation initiation factor activity
gene-LOC101500823	133.86	0.35598	-1.49013	0.423892	-3.51536	0.000439	0.030261	putative UPF0481 protein At3g02645	C:integral component of membrane
gene-LOC101492048	13869.6	0.498626	-1.00397	0.285599	-3.5153	0.000439	0.030261	classical arabinogalactan protein 9	C:plasma membrane
gene-LOC101491200	5251.91	0.49122	-1.02556	0.29237	-3.50775	0.000452	0.031038	proline-rich receptor protein kinase PERK3	P:cellular amino acid biosynthetic process; P:aromatic amino acid family biosynthetic process; F:3-dehydroquinate synthase activity; F:oxidoreductase activity; C:integral component of membrane
gene-LOC101495234	29.7165	0.159584	-2.64761	0.755497	-3.50447	0.000458	0.031327	protein SOB FIVE-LIKE 6	P:cytokinin biosynthetic process; P:cytokinin-activated signaling pathway
gene-MT-2	66837.4	0.469024	-1.09227	0.312081	-3.49994	0.000465	0.031669	metallothionein-like protein 2	F:metal ion binding
gene-LOC101502278	530.339	0.4825	-1.0514	0.300811	-3.49521	0.000474	0.032137	glycine-rich cell wall structural protein-like
gene-LOC101495272	511.016	0.439659	-1.18554	0.339792	-3.48902	0.000485	0.032692	cell wall / vacuolar inhibitor of fructosidase 1-like	P:negative regulation of catalytic activity; F:enzyme inhibitor activity
gene-LOC113786133	5.92902	0.013965	-6.162	1.78133	-3.45921	0.000542	0.035512	---NA---
gene-LOC101495833	1663.18	0.468221	-1.09474	0.316578	-3.45805	0.000544	0.035512	RING-H2 finger protein ATL60	P:protein ubiquitination; C:integral component of membrane
gene-LOC101494241	240.979	0.392129	-1.3506	0.391935	-3.44597	0.000569	0.036814	transcription factor BEE 1-like	P:regulation of transcription, DNA-templated; F:DNA-binding transcription factor activity; F:protein dimerization activity; C:nucleus
gene-LOC113786815	1125.59	0.415662	-1.26652	0.368274	-3.43907	0.000584	0.037415	---NA---
gene-LOC101511085	243.243	0.425322	-1.23337	0.358698	-3.43847	0.000585	0.037415	17.4 kDa class III heat shock protein	P:protein folding; P:response to heat; P:response to salt stress; P:response to hydrogen peroxide; P:protein complex oligomerization; F:protein self-association; F:unfolded protein binding
gene-LOC101511983	272.672	0.406045	-1.30029	0.378419	-3.4361	0.00059	0.037529	ZCF37, putative	C:integral component of membrane
gene-LOC101505722	12176.5	0.472495	-1.08163	0.315074	-3.43293	0.000597	0.037756	albumin-2 protein	F:calcium ion binding; F:heme binding; F:nutrient reservoir activity; C:cytosol
gene-LOC101493795	147.41	0.369979	-1.43449	0.418394	-3.42855	0.000607	0.038155	sigma factor binding protein 1, chloroplastic	P:positive regulation of DNA-binding transcription factor activity
gene-LOC101491407	166.224	0.397373	-1.33143	0.388619	-3.42606	0.000612	0.038252	stem 28 kDa glycoprotein	P:dephosphorylation; F:acid phosphatase activity; F:nutrient reservoir activity
gene-LOC101496011	2.23656e+06	0.473362	-1.07898	0.315303	-3.42205	0.000621	0.038642	chlorophyll a-b binding protein of LHCII type 1	P:response to light stimulus; P:photosynthesis, light harvesting in photosystem I; P:protein-chromophore linkage; F:protein binding; F:chlorophyll binding; F:metal ion binding; C:photosystem I; C:photosystem II; C:chloroplast thylakoid membrane; C:chloroplast envelope; C:plastoglobule; C:integral component of membrane
gene-LOC101492756	262.253	0.433304	-1.20655	0.352766	-3.42025	0.000626	0.038771	transmembrane protein, putative	C:integral component of membrane
gene-LOC101499516	12.1392	0.081843	-3.61099	1.05596	-3.41964	0.000627	0.038771	basic 7S globulin-like	P:proteolysis; F:aspartic-type endopeptidase activity
gene-LOC101499439	106.253	0.322563	-1.63234	0.478438	-3.41182	0.000645	0.039576	Retrovirus-related Pol polyprotein from transposon TNT 1-94	P:defense response; P:signal transduction; P:DNA integration; F:DNA binding; F:NAD+ nucleosidase activity; F:transferase activity; F:ADP binding
gene-LOC101506846	243.288	0.446978	-1.16172	0.342983	-3.38712	0.000706	0.042725	leucine-rich repeat extensin-like protein 6	P:phosphorylation; F:protein binding; F:kinase activity; C:integral component of membrane
gene-LOC101512243	177.9	0.458986	-1.12348	0.33179	-3.38612	0.000709	0.042765	Retrovirus-related Pol polyprotein from transposon TNT 1-94	P:nitrogen compound metabolic process; P:macromolecule metabolic process; P:primary metabolic process; F:binding; F:oxidoreductase activity
gene-LOC101505229	462.525	0.463002	-1.11091	0.328349	-3.38331	0.000716	0.043088	auxin-induced protein X10A	P:auxin-activated signaling pathway
gene-LOC113785918	73.453	0.34259	-1.54544	0.45754	-3.37772	0.000731	0.043855	---NA---
gene-LOC101489793	767.046	0.496314	-1.01067	0.299324	-3.37652	0.000734	0.043859	DUF3511 domain protein
gene-LOC101514489	18.4037	0.171839	-2.54087	0.752657	-3.37586	0.000736	0.043859	geraniol 8-hydroxylase-like	F:iron ion binding; F:heme binding; F:geraniol 10-hydroxylase activity; C:integral component of membrane
gene-LOC101501838	41.5168	0.252165	-1.98756	0.588949	-3.37476	0.000739	0.043859	olee1-like protein	C:extracellular space
gene-LOC101510333	1270.7	0.365392	-1.45248	0.430834	-3.37133	0.000748	0.044291	heavy metal-associated isoprenylated plant protein 22	F:metal ion binding
gene-LOC101490076	249.722	0.432237	-1.21011	0.361753	-3.34512	0.000822	0.047687	UTP--glucose-1-phosphate uridylyltransferase	P:glycogen metabolic process; P:UDP-glucose metabolic process; F:UTP:glucose-1-phosphate uridylyltransferase activity; F:transferase activity; F:nucleotidyltransferase activity; F:uridylyltransferase activity; C:cytoplasm
gene-LOC101488650	1812.14	0.386963	-1.36973	0.410248	-3.3388	0.000841	0.048539	putative NUDIX hydrolase domain-containing protein	F:hydrolase activity
gene-LOC113785523	5.18218	0.015905	-5.9744	1.78941	-3.33875	0.000842	0.048539	---NA---
gene-LOC101512525	193.409	0.348792	-1.51956	0.455718	-3.33443	0.000855	0.049046	probable serine/threonine-protein kinase DDB_G0286465
gene-LOC101495288	147.133	0.396088	-1.33611	0.401486	-3.32791	0.000875	0.050079	UPF0481 protein At3g47200-like	C:integral component of membrane
gene-LOC113786158	59.4567	0.321868	-1.63546	0.492012	-3.32402	0.000887	0.050512	ethylene-responsive transcription factor ERF062	F:sequence-specific DNA binding; C:nucleus
gene-LOC101513675	599.336	0.438322	-1.18994	0.35805	-3.32338	0.000889	0.050512	ethylene-responsive transcription factor ERF023	P:regulation of transcription, DNA-templated; F:DNA binding; F:DNA-binding transcription factor activity; C:nucleus
gene-LOC101515669	346.69	0.462469	-1.11257	0.33563	-3.31488	0.000917	0.051571	calmodulin binding protein PICBP	F:calmodulin binding; F:transferase activity; C:plasma membrane
gene-LOC105852475	28.4458	0.144896	-2.78691	0.84259	-3.30755	0.000941	0.052518	---NA---
gene-LOC101513856	52.1143	0.370863	-1.43104	0.433629	-3.30015	0.000966	0.053522	Cellulose synthase family protein isoform 1
gene-LOC101511229	887.5	0.483874	-1.0473	0.318107	-3.29229	0.000994	0.05477	RHOMBOID-like protein 9, chloroplastic isoform X2	P:signal peptide processing; F:serine-type endopeptidase activity; C:mitochondrial inner membrane; C:integral component of membrane
gene-LOC113786817	31.9125	0.186173	-2.42529	0.739135	-3.28125	0.001033	0.056451	---NA---
gene-LOC101507543	1407.85	0.448178	-1.15786	0.352883	-3.28114	0.001034	0.056451	flavonoid 3'-monooxygenase	F:iron ion binding; F:flavonoid 3'-monooxygenase activity; F:heme binding; C:membrane
gene-LOC101498896	245.822	0.4726	-1.08131	0.331638	-3.26051	0.001112	0.059244	Cyclin-dependent kinase	P:phosphorylation; F:kinase activity
gene-LOC101489481	110.116	0.447226	-1.16092	0.357156	-3.25047	0.001152	0.060368	protein PHYTOCHROME KINASE SUBSTRATE 1	P:phototropism; P:phosphorylation; F:kinase activity
gene-LOC113786807	9.67674	0.016996	-5.87862	1.81095	-3.24616	0.00117	0.060747	---NA---
gene-LOC101502435	119.348	0.321858	-1.63551	0.503879	-3.24583	0.001171	0.060747	ethylene-responsive transcription factor 1B	P:regulation of transcription, DNA-templated; P:ethylene-activated signaling pathway; F:DNA binding; F:DNA-binding transcription factor activity; C:nucleus
gene-LOC101500829	227.523	0.457524	-1.12808	0.347569	-3.24563	0.001172	0.060747	glutaredoxin-C11	F:glutathione oxidoreductase activity; C:cytoplasm
gene-LOC101495981	521.581	0.45426	-1.13841	0.35078	-3.24537	0.001173	0.060747	protein CHP01589	P:proteolysis; P:developmental process; F:carboxypeptidase activity; C:integral component of membrane
gene-LOC101501125	513.645	0.479188	-1.06134	0.328034	-3.23544	0.001215	0.062179	copper transport protein CCH-like	F:metal ion binding
gene-LOC101513090	222.585	0.442344	-1.17676	0.364103	-3.23195	0.00123	0.062733	phenolic glucoside malonyltransferase 1-like	F:O-acyltransferase activity
gene-LOC101502976	2237.83	0.486474	-1.03957	0.321775	-3.23072	0.001235	0.062783	transmembrane protein, putative	C:chloroplast thylakoid membrane; C:integral component of membrane
gene-LOC101498079	855.644	0.457513	-1.12811	0.349579	-3.22707	0.001251	0.063446	sulfite exporter TauE/SafE family protein 3	C:integral component of membrane
gene-LOC101501640	57.2015	0.272422	-1.87609	0.58357	-3.21484	0.001305	0.065173	transcriptional corepressor LEUNIG	P:negative regulation of transcription, DNA-templated; F:transcription corepressor activity
gene-LOC101503852	171.258	0.390692	-1.3559	0.424827	-3.19165	0.001415	0.06955	E3 ubiquitin-protein ligase PUB24-like	P:protein ubiquitination; F:ubiquitin-protein transferase activity; F:acyltransferase activity; F:ligase activity
gene-LOC113786310	4.61576	0.01785	-5.8079	1.82145	-3.18861	0.00143	0.070131	pentatricopeptide repeat-containing protein At4g30825, chloroplastic	P:regulation of cyclin-dependent protein serine/threonine kinase activity; P:DNA repair; P:regulation of transcription by RNA polymerase II; P:nucleic acid phosphodiester bond hydrolysis; F:DNA binding; F:mRNA binding; F:endonuclease activity; F:protein binding; C:transcription factor TFIIH holo complex; C:chloroplast stroma
gene-LOC101510421	92.9878	0.318156	-1.65219	0.518664	-3.18548	0.001445	0.070585	DUF241 domain protein
gene-LOC101513417	76.3288	0.284223	-1.81491	0.569956	-3.18429	0.001451	0.070597	phenolic glucoside malonyltransferase 1-like	F:isoflavone-7-O-beta-glucoside 6''-O-malonyltransferase activity
gene-LOC101506885	54.7912	0.360206	-1.47311	0.462636	-3.18416	0.001452	0.070597	transcription factor bHLH25	F:protein dimerization activity; C:nucleus
gene-LOC101510127	220.94	0.49815	-1.00535	0.316681	-3.17463	0.0015	0.072217	CST complex subunit STN1	P:telomere capping; F:single-stranded DNA binding; C:chromosome, telomeric region; C:nucleus
gene-LOC101501101	165.968	0.28001	-1.83645	0.578546	-3.17426	0.001502	0.072217	transcription factor bHLH146	P:regulation of transcription, DNA-templated
gene-LOC101503409	447.463	0.486594	-1.03921	0.328225	-3.16615	0.001545	0.073684	U-box domain-containing protein 26	P:protein ubiquitination; F:ubiquitin activating enzyme activity; F:acyltransferase activity; C:EMC complex
gene-LOC101495230	182.876	0.484673	-1.04492	0.332228	-3.14518	0.00166	0.078329	enoyl-CoA delta isomerase 2, peroxisomal-like	P:fatty acid beta-oxidation; F:dodecenoyl-CoA delta-isomerase activity; F:enoyl-CoA hydratase activity; C:peroxisome
gene-LOC101496711	141.503	0.432308	-1.20987	0.385124	-3.1415	0.001681	0.079143	josephin-like protein	P:protein deubiquitination; F:thiol-dependent deubiquitinase
MSTRG.8372	95.3085	0.429896	-1.21794	0.388052	-3.1386	0.001698	0.079272	syntaxin 6, amino-terminal protein	P:protein transport; P:Golgi vesicle transport; C:integral component of membrane
gene-LOC101493474	104.117	0.33722	-1.56824	0.501158	-3.12923	0.001753	0.080995	UPF0481 protein At3g47200-like	C:integral component of membrane
gene-LOC101508196	126.953	0.385592	-1.37485	0.440275	-3.12271	0.001792	0.082641	E3 ubiquitin-protein ligase ATL42	C:integral component of membrane
gene-LOC101501024	355.529	0.464528	-1.10616	0.3545	-3.12035	0.001806	0.082962	P-loop containing nucleoside triphosphate hydrolase	F:nucleic acid binding; F:zinc ion binding; F:hydrolase activity
gene-LOC101506875	351.564	0.364746	-1.45504	0.467523	-3.11223	0.001857	0.085104	transmembrane protein, putative	P:signal transduction; F:growth factor activity; C:integral component of membrane
gene-LOC101505060	28.4247	0.261395	-1.9357	0.622836	-3.10788	0.001884	0.085859	cytochrome P450 714A1-like	F:iron ion binding; F:heme binding; F:aromatase activity; C:integral component of membrane
gene-LOC101505040	152.603	0.475763	-1.07168	0.345227	-3.10429	0.001907	0.086354	9-cis-epoxycarotenoid dioxygenase NCED2, chloroplastic-like	F:9-cis-epoxycarotenoid dioxygenase activity; F:metal ion binding
gene-LOC101515473	980.308	0.380154	-1.39534	0.450024	-3.1006	0.001931	0.086454	photosynthetic NDH subunit of lumenal location 3, chloroplastic	P:photosynthetic electron transport chain; F:calcium ion binding; F:electron transporter, transferring electrons within the cyclic electron transport pathway of photosynthesis activity; C:nitrite reductase complex [NAD(P)H]; C:chloroplast thylakoid membrane; C:photosystem II oxygen evolving complex; C:extrinsic component of membrane
gene-LOC101490386	164.676	0.471375	-1.08505	0.350582	-3.09501	0.001968	0.087656	putative bark agglutinin LECRPA3	F:carbohydrate binding; C:membrane
gene-LOC101498217	4.22119	0.019509	-5.67971	1.83542	-3.09451	0.001971	0.087656	putative TMEM220 protein	C:integral component of membrane
gene-LOC105851068	1097.03	0.480814	-1.05645	0.342463	-3.08486	0.002036	0.089975	calmodulin-binding transcription activator 5	P:regulation of transcription by RNA polymerase II; F:double-stranded DNA binding; F:transcription coregulator activity; F:calmodulin binding; C:nucleus; C:integral component of membrane
gene-LOC101513864	38.1241	0.286674	-1.80252	0.586205	-3.0749	0.002106	0.092343	RING-H2 finger protein ATL66	P:protein ubiquitination; C:integral component of membrane
gene-LOC101515099	237.006	0.08643	-3.53233	1.15423	-3.06035	0.002211	0.09553	Cytochrome P450	F:monooxygenase activity; F:iron ion binding; F:oxidoreductase activity, acting on paired donors, with incorporation or reduction of molecular oxygen; F:heme binding
gene-LOC101497004	167.815	0.450903	-1.14911	0.376568	-3.05153	0.002277	0.09717	protein NRT1/ PTR FAMILY 2.6	P:transmembrane transport; F:transmembrane transporter activity; C:plasma membrane; C:integral component of membrane
gene-LOC101497328	182.02	0.447913	-1.15871	0.380026	-3.04902	0.002296	0.097799	protein NRT1/ PTR FAMILY 5.6-like	P:dipeptide transmembrane transport; P:tripeptide transport; F:tripeptide transmembrane transporter activity; F:dipeptide transmembrane transporter activity; C:integral component of membrane
gene-LOC113785748	19.7397	0.188456	-2.4077	0.791324	-3.04263	0.002345	0.099521	transcription factor bHLH140	P:regulation of biological process; F:DNA binding; F:protein dimerization activity; F:adenylylsulfatase activity; C:nucleus
gene-LOC101498848	234.767	0.379205	-1.39895	0.462003	-3.02801	0.002462	0.102973	putative transcription factor B3-Domain family	F:DNA binding; C:nucleus; C:membrane
gene-LOC113786864	5.41152	0.015176	-6.04206	1.99553	-3.02779	0.002463	0.102973	Adenylate kinase 4	P:nucleobase-containing compound metabolic process; P:phosphorylation; P:nucleoside monophosphate phosphorylation; F:adenylate kinase activity; F:ATP binding; F:kinase activity; F:transferase activity; F:phosphotransferase activity, phosphate group as acceptor; F:nucleobase-containing compound kinase activity
gene-LOC101495746	311.249	0.414482	-1.27062	0.419892	-3.02606	0.002478	0.10337	Transcription factor bHLH25	F:oxidoreductase activity; F:protein dimerization activity; C:nucleus; C:integral component of membrane
gene-LOC101502273	23.7103	0.255928	-1.96619	0.652317	-3.01416	0.002577	0.106567	charged multivesicular body protein 1-like
gene-LOC113785841	283.476	0.452668	-1.14347	0.379385	-3.01402	0.002578	0.106567	---NA---
gene-LOC101492031	131.809	0.425946	-1.23126	0.409094	-3.00972	0.002615	0.10749	nuA4 complex subunit EAF3 homolog
gene-LOC101496732	43.4399	0.326857	-1.61327	0.537392	-3.00203	0.002682	0.109837	ethylene-responsive transcription factor 1-like	P:regulation of transcription, DNA-templated; P:ethylene-activated signaling pathway; F:DNA binding; F:DNA-binding transcription factor activity; C:nucleus
gene-LOC101490838	89.6094	0.390385	-1.35703	0.452343	-3	0.0027	0.110169	adenosine deaminase-like protein	F:hydrolase activity
gene-LOC101494966	26.4617	0.182616	-2.45311	0.820071	-2.99134	0.002778	0.112722	vegetative cell wall protein gp1-like
MSTRG.2776	113.151	0.41548	-1.26715	0.42397	-2.98877	0.002801	0.113468	glutathione S-transferase U17-like	P:glutathione metabolic process; F:glutathione transferase activity; C:cytoplasm
gene-LOC113787326	49.7498	0.357378	-1.48448	0.496878	-2.98761	0.002812	0.113543	---NA---
gene-LOC113786614	68.7113	0.34669	-1.52828	0.512431	-2.98242	0.00286	0.115122	ribonuclease H	P:RNA phosphodiester bond hydrolysis, endonucleolytic; F:nucleic acid binding; F:RNA-DNA hybrid ribonuclease activity
gene-LOC101502117	81.8166	0.431524	-1.21249	0.4081	-2.97105	0.002968	0.118505	transcription factor MYB61	P:regulation of stomatal movement; C:nucleus
gene-LOC101504297	47.1914	0.382023	-1.38827	0.467955	-2.96667	0.00301	0.119354	cytochrome P450 71D10-like	F:monooxygenase activity; F:iron ion binding; F:oxidoreductase activity, acting on paired donors, with incorporation or reduction of molecular oxygen; F:heme binding; C:integral component of membrane
gene-LOC101501861	107.06	0.482068	-1.05269	0.356422	-2.9535	0.003142	0.122821	transmembrane protein, putative	C:integral component of membrane
gene-LOC101490686	31100.7	0.498706	-1.00374	0.34014	-2.95096	0.003168	0.123403	ultraviolet-B-repressible protein	P:photosynthesis; F:oxygen evolving activity; C:photosystem II; C:integral component of membrane
gene-LOC101500516	452.409	0.498975	-1.00296	0.342245	-2.93053	0.003384	0.129655	heavy metal-associated isoprenylated plant protein 39 isoform X1	F:metal ion binding
gene-LOC101494565	986.605	0.474145	-1.0766	0.368786	-2.91931	0.003508	0.133168	ctenidin-3	C:integral component of membrane
MSTRG.9971	39.8719	0.269157	-1.89348	0.648909	-2.91794	0.003523	0.133458	---NA---
gene-LOC101508954	118.304	0.490266	-1.02836	0.353131	-2.91213	0.00359	0.135119	protein RGF1 INDUCIBLE TRANSCRIPTION FACTOR 1	P:nucleic acid phosphodiester bond hydrolysis; F:endonuclease activity; F:zinc ion binding
gene-LOC101488235	4404.38	0.499372	-1.00181	0.344547	-2.90762	0.003642	0.136276	plasma membrane-associated cation-binding protein 1	C:anchored component of plasma membrane
gene-LOC101491698	4.0104	0.020602	-5.60104	1.9265	-2.90737	0.003645	0.136276	transcription factor MYB14-like	C:nucleus
gene-LOC101493818	126.848	0.407784	-1.29412	0.44647	-2.89857	0.003749	0.138209	vacuolar protein sorting-associated protein 2 homolog 3-like	P:transport; P:cellular process; C:endosome
gene-LOC101505063	51.4926	0.323226	-1.62938	0.562278	-2.89782	0.003758	0.138209	F-box/FBD/LRR-repeat protein At3g14710-like	F:protein binding
gene-LOC101510386	128.01	0.468411	-1.09415	0.377617	-2.89752	0.003761	0.138209	auxin-responsive protein SAUR50-like	P:auxin-activated signaling pathway
gene-LOC101505662	106.805	0.402062	-1.31451	0.453713	-2.89723	0.003765	0.138209	probable membrane-associated kinase regulator 6	P:phosphorylation; F:kinase activity
gene-LOC101515536	544.298	0.458795	-1.12408	0.388275	-2.89506	0.003791	0.138504	protein BOLA1, chloroplastic	C:chloroplast
MSTRG.1676	23.8771	0.255945	-1.96609	0.680834	-2.88777	0.00388	0.140503	---NA---
gene-LOC101489683	187.793	0.489816	-1.02969	0.356596	-2.88755	0.003883	0.140503	polyvinylalcohol dehydrogenase	P:regulation of transcription, DNA-templated; F:DNA-binding transcription factor activity; F:sequence-specific DNA binding; F:polyvinyl alcohol dehydrogenase (cytochrome) activity; C:nucleus; C:integral component of membrane
gene-LOC101514270	24.2478	0.268714	-1.89586	0.658495	-2.87907	0.003988	0.14313	Peroxidase 16	P:response to oxidative stress; P:hydrogen peroxide catabolic process; P:cellular oxidant detoxification; F:peroxidase activity; F:heme binding; F:metal ion binding; C:extracellular region
gene-LOC101511075	161.223	0.438458	-1.18949	0.413315	-2.87792	0.004003	0.143421	metalloendoproteinase 2-MMP	P:proteolysis; P:extracellular matrix organization; P:collagen catabolic process; F:metalloendopeptidase activity; F:zinc ion binding; C:integral component of membrane; C:extracellular matrix
gene-LOC101498170	116.464	0.413173	-1.27518	0.444516	-2.8687	0.004122	0.146495	LuxR family transcriptional regulator, putative
gene-LOC105851854	15.5706	0.151389	-2.72367	0.958645	-2.84116	0.004495	0.154299	glycine-rich cell wall structural protein 1-like
gene-LOC101506795	27.3528	0.280908	-1.83183	0.644822	-2.84083	0.0045	0.154299	SKP1-like protein 14	P:ubiquitin-dependent protein catabolic process
gene-LOC101503441	72.5928	0.448231	-1.15769	0.407523	-2.84079	0.0045	0.154299	probable aldo-keto reductase 1 isoform X1	F:D-threo-aldose 1-dehydrogenase activity; C:cytosol
MSTRG.59	19.7823	0.184723	-2.43656	0.859281	-2.83558	0.004574	0.155642	---NA---
gene-LOC101489913	50.2762	0.273854	-1.86852	0.659096	-2.83498	0.004583	0.155701	BTB/POZ domain-containing protein	P:protein ubiquitination
gene-LOC101503578	108.171	0.406422	-1.29895	0.458636	-2.8322	0.004623	0.156585	WRKY family transcription factor	P:regulation of transcription, DNA-templated; F:DNA-binding transcription factor activity; F:sequence-specific DNA binding; C:nucleus; C:Golgi apparatus; C:integral component of membrane
gene-LOC101492167	17.2431	0.155315	-2.68673	0.950258	-2.82737	0.004693	0.158004	growth-regulating factor 1	P:regulation of transcription, DNA-templated; P:developmental process; F:ATP binding; C:nucleus
gene-LOC101495793	5833.33	0.461706	-1.11495	0.398105	-2.80065	0.0051	0.166914	putative organ specific protein
gene-LOC101498408	43.1833	0.380174	-1.39527	0.49957	-2.79294	0.005223	0.169951	putative RING-H2 finger protein ATL69	C:integral component of membrane
gene-LOC101510698	178.208	0.464122	-1.10742	0.396982	-2.78961	0.005277	0.171085	transcription repressor OFP13	P:negative regulation of transcription, DNA-templated; C:nucleus
gene-LOC113785912	6.43315	0.025493	-5.29377	1.89798	-2.78916	0.005285	0.171085	transmembrane protein, putative	P:response to auxin; C:integral component of membrane
gene-LOC101498366	28.0352	0.26874	-1.89572	0.680238	-2.78684	0.005322	0.171927	G-type lectin S-receptor-like serine/threonine-protein kinase At4g27290 isoform X1	P:protein phosphorylation; P:recognition of pollen; F:protein serine/threonine kinase activity; F:ATP binding; F:carbohydrate binding; F:ubiquitin protein ligase binding; F:protein serine kinase activity; C:plasma membrane; C:integral component of membrane
gene-LOC101508892	20.1119	0.224895	-2.15267	0.778639	-2.76466	0.005698	0.180666	zinc finger, C3HC4 type (RING finger) protein	C:membrane
gene-LOC101503050	6.85567	0.045083	-4.47126	1.61768	-2.764	0.00571	0.180778	phosphatase 2C-like protein 44 isoform X1	P:dephosphorylation; F:phosphatase activity; C:nucleus; C:cytosol
gene-LOC101495485	91.8798	0.370506	-1.43243	0.519087	-2.75952	0.005789	0.182242	histidine-containing phosphotransfer protein 4	P:phosphorelay signal transduction system; P:protein phosphorylation; P:cytokinin-activated signaling pathway; F:histidine phosphotransfer kinase activity; F:protein histidine kinase binding; C:nucleus; C:cytosol; C:integral component of membrane
gene-LOC101510278	27.7989	0.340855	-1.55277	0.563093	-2.75758	0.005823	0.182579	probable isoaspartyl peptidase/L-asparaginase 2	P:protein autoprocessing; F:asparaginase activity; F:beta-aspartyl-peptidase activity; C:cytoplasm
gene-LOC113787867	77.4763	0.418641	-1.25622	0.456395	-2.75248	0.005915	0.183913	---NA---
gene-LOC113784140	201.329	0.491285	-1.02537	0.372535	-2.75241	0.005916	0.183913	L-ascorbate peroxidase 6-like	P:rRNA processing; C:nucleolus; C:integral component of membrane
gene-LOC101501342	45.4472	0.420737	-1.24901	0.455374	-2.74282	0.006091	0.187797	pentatricopeptide repeat-containing protein At2g17525, mitochondrial	P:protein dephosphorylation; P:amino acid transport; P:auxin-activated signaling pathway; P:transmembrane transport; P:nucleic acid phosphodiester bond hydrolysis; F:endonuclease activity; F:protein binding; F:symporter activity; F:metal ion binding; F:protein serine phosphatase activity; F:protein threonine phosphatase activity; C:integral component of membrane
gene-LOC101507855	115.075	0.478821	-1.06244	0.387629	-2.74087	0.006128	0.188623	Agamous-like MADS-box protein AGL8	P:positive regulation of transcription by RNA polymerase II; F:RNA polymerase II cis-regulatory region sequence-specific DNA binding; F:DNA-binding transcription factor activity, RNA polymerase II-specific; F:2-alkenal reductase [NAD(P)+] activity; F:protein dimerization activity; C:nucleus; C:integral component of membrane
gene-CAHDZ12	100.254	0.394466	-1.34203	0.489723	-2.74038	0.006137	0.188623	homeobox-leucine zipper protein ATHB-12	P:regulation of transcription by RNA polymerase II; P:positive regulation of transcription, DNA-templated; F:DNA-binding transcription factor activity, RNA polymerase II-specific; F:sequence-specific DNA binding; C:nucleus
gene-LOC101509949	180.994	0.447722	-1.15933	0.423108	-2.74002	0.006143	0.188623	Transcription factor TCP13	P:regulation of transcription, DNA-templated; F:DNA-binding transcription factor activity; F:sequence-specific DNA binding; C:nucleus
gene-LOC113787789	82.2934	0.361027	-1.46982	0.536887	-2.73767	0.006188	0.189714	VQ motif-containing protein 1
gene-LOC101498730	534.826	0.459828	-1.12084	0.41028	-2.73188	0.006297	0.191245	heavy metal-associated isoprenylated plant protein 39	F:metal ion binding; C:membrane; C:integral component of membrane
gene-LOC101503885	96.3093	0.450525	-1.15032	0.421527	-2.72894	0.006354	0.192083	DUF1685 family protein
gene-LOC113787905	4.35031	0.018871	-5.72768	2.09961	-2.72797	0.006373	0.19222	hypothetical protein PHJA_000847900, partial	C:integral component of membrane
gene-LOC101511152	166.985	0.417246	-1.26103	0.462586	-2.72604	0.00641	0.192826	COP1-interacting protein 7
gene-LOC101493828	4.59393	0.01801	-5.79502	2.12828	-2.72287	0.006472	0.193902	probable protein phosphatase 2C 15	P:dephosphorylation; F:phosphatase activity
gene-LOC101499002	162.807	0.466903	-1.09881	0.404078	-2.71929	0.006542	0.195227	protein TILLER ANGLE CONTROL 1	P:morphogenesis of a branching structure
gene-LOC101505167	16.2967	0.228608	-2.12905	0.783105	-2.71873	0.006553	0.195294	uncharacterized protein LOC101505167
MSTRG.5962	4.65006	0.017801	-5.81189	2.13864	-2.71756	0.006577	0.195727	---NA---
gene-LOC101490227	474.088	0.47243	-1.08183	0.399743	-2.70631	0.006804	0.200084	acid phosphatase-like protein	P:dephosphorylation; F:acid phosphatase activity; C:integral component of membrane
gene-LOC105852626	31.4634	0.270333	-1.88719	0.698777	-2.7007	0.006919	0.201864	cysteine-rich receptor-like protein kinase 10	P:protein phosphorylation; F:protein serine/threonine kinase activity; F:ATP binding; C:integral component of membrane
gene-LOC101505175	437.708	0.470134	-1.08885	0.403871	-2.69605	0.007017	0.20379	UPF0481 protein At3g47200-like	C:integral component of membrane
gene-LOC113787679	33.2201	0.324445	-1.62395	0.60239	-2.69585	0.007021	0.20379	EPIDERMAL PATTERNING FACTOR-like protein 8 isoform X2	P:guard cell differentiation; C:extracellular region; C:integral component of membrane
gene-LOC101494548	28.6285	0.244081	-2.03457	0.754881	-2.69521	0.007034	0.203914	Transcription factor MYB62	P:regulation of transcription, DNA-templated; F:DNA-binding transcription factor activity; F:sequence-specific DNA binding; C:nucleus
gene-LOC101506441	233.716	0.472868	-1.08049	0.401508	-2.69108	0.007122	0.205924	transmembrane protein, putative	C:integral component of membrane
gene-LOC101513645	29.998	0.301425	-1.73013	0.643352	-2.68924	0.007161	0.206525	probable membrane-associated kinase regulator 1
gene-LOC101504019	16528.5	0.45323	-1.14169	0.425187	-2.68513	0.00725	0.208274	chloroplast photosystem II light harvesting complex protein type I	P:response to light stimulus; P:photosynthesis, light harvesting in photosystem I; P:protein-chromophore linkage; F:protein binding; F:chlorophyll binding; F:metal ion binding; C:photosystem I; C:photosystem II; C:chloroplast thylakoid membrane; C:chloroplast envelope; C:plastoglobule; C:integral component of membrane
gene-LOC101510336	77.2846	0.439954	-1.18458	0.441453	-2.68335	0.007289	0.20893	lachrymatory-factor synthase	P:abscisic acid-activated signaling pathway; P:negative regulation of catalytic activity; F:protein phosphatase inhibitor activity; C:cytoplasm; C:plasma membrane
gene-LOC101504671	29.686	0.254306	-1.97536	0.73619	-2.68322	0.007292	0.20893	metallothionein-like protein 4B	F:zinc ion binding
gene-TRNAF-GAA-3	45.3639	0.35166	-1.50775	0.563149	-2.67735	0.007421	0.211273	hypothetical protein MANES_04G116600
gene-LOC101504850	32.5281	0.345255	-1.53426	0.575213	-2.6673	0.007646	0.216042	fusaric acid resistance-like protein	P:transmembrane transport; F:transmembrane transporter activity; C:plasma membrane; C:integral component of membrane
gene-LOC101502769	127.026	0.469174	-1.0918	0.412208	-2.64868	0.008081	0.223591	homeobox-leucine zipper protein ATHB-7	P:regulation of transcription by RNA polymerase II; P:positive regulation of transcription, DNA-templated; F:DNA-binding transcription factor activity, RNA polymerase II-specific; F:sequence-specific DNA binding; C:nucleus
gene-LOC101492172	7.33465	0.075015	-3.73668	1.41502	-2.64072	0.008273	0.226163	putative calcium-binding protein CML19	F:calcium ion binding
gene-LOC113787771	40.7363	0.361923	-1.46625	0.555312	-2.6404	0.008281	0.226163	3-epi-6-deoxocathasterone 23-monooxygenase	P:brassinosteroid homeostasis; P:sterol metabolic process; P:brassinosteroid biosynthetic process; F:iron ion binding; F:heme binding; F:(22S)-22-hydroxy-5alpha-campestan-3-one C-23 hydroxylase activity; F:3-epi-6-deoxocathasterone C-23 hydroxylase activity; C:integral component of membrane
gene-LOC101512070	72.1503	0.466198	-1.10098	0.417082	-2.63973	0.008297	0.226163	guanine deaminase	P:tRNA processing; F:hydrolase activity, acting on carbon-nitrogen (but not peptide) bonds, in cyclic amidines; F:deaminase activity; F:metal ion binding
gene-LOC101508797	10.7814	0.143875	-2.79711	1.05999	-2.6388	0.00832	0.226204	ethylene-responsive transcription factor WIN1	P:regulation of transcription, DNA-templated; F:DNA binding; F:DNA-binding transcription factor activity; C:nucleus
gene-LOC101496181	43.6097	0.294592	-1.76321	0.668514	-2.63751	0.008352	0.226789	F-box/kelch-repeat protein At3g23880-like	F:protein binding
gene-LOC101491013	53.9182	0.410487	-1.28459	0.488049	-2.63209	0.008486	0.229044	Transcription factor MYB61	C:nucleus
gene-LOC113786223	45.8439	0.338944	-1.56088	0.593742	-2.62888	0.008567	0.230575	---NA---
gene-LOC101501127	80.3648	0.308907	-1.69476	0.645582	-2.62516	0.008661	0.231873	myb family transcription factor PHL8-like isoform X1	P:regulation of transcription, DNA-templated; P:methylation; F:DNA binding; F:DNA-binding transcription factor activity; F:methyltransferase activity; F:oxidoreductase activity; C:nucleus
gene-LOC113786114	4.14794	0.019787	-5.6593	2.15981	-2.62028	0.008786	0.234406	---NA---
gene-LOC101515605	213.928	0.421596	-1.24607	0.475839	-2.61867	0.008827	0.234845	Zinc finger protein 7
gene-LOC101488840	124.532	0.486613	-1.03915	0.39712	-2.61672	0.008878	0.235139	nicotinamidase 2	F:nicotinamidase activity
gene-LOC101497173	208.178	0.435804	-1.19825	0.459043	-2.61032	0.009046	0.238103	transmembrane protein, putative	C:chloroplast; C:integral component of membrane
gene-LOC101503516	169.185	0.459279	-1.12256	0.430458	-2.60782	0.009112	0.238856	E3 ubiquitin-protein ligase PUB23-like	P:protein ubiquitination; F:ubiquitin-protein transferase activity; F:acyltransferase activity; F:ligase activity
gene-LOC101512480	63.5753	0.449613	-1.15324	0.443914	-2.5979	0.00938	0.243446	plant/F12B17-70 protein	C:integral component of membrane
gene-LOC101506343	4.00024	0.020637	-5.59864	2.15842	-2.59385	0.009491	0.245472	cyanogenic beta-glucosidase	P:metabolic process; F:hydrolase activity, hydrolyzing O-glycosyl compounds
gene-LOC101495969	27.9119	0.260559	-1.94032	0.749916	-2.58738	0.009671	0.248977	hypothetical protein	C:mitochondrion
gene-LOC101494733	42.1755	0.354467	-1.49628	0.579381	-2.58255	0.009807	0.251334	senescence-associated protein	P:lipid metabolic process; P:defense response; F:methyl indole-3-acetate esterase activity; C:nucleus
gene-LOC101505124	87.6629	0.450459	-1.15053	0.44631	-2.57787	0.009941	0.253884	putative histone H2B-like protein	P:nucleosome assembly; F:DNA binding; F:protein heterodimerization activity; C:nucleosome; C:nucleus
gene-LOC101495975	136.669	0.433905	-1.20455	0.469026	-2.56819	0.010223	0.256971	linoleate 9S-lipoxygenase 5	P:fatty acid biosynthetic process; P:oxylipin biosynthetic process; P:lipid oxidation; F:oxidoreductase activity, acting on single donors with incorporation of molecular oxygen, incorporation of two atoms of oxygen; F:metal ion binding; C:cytoplasm
gene-LOC101507803	192.009	0.433808	-1.20487	0.469676	-2.56532	0.010308	0.258011	olee1-like protein	C:integral component of membrane
gene-LOC101505609	36.8891	0.317185	-1.6566	0.646117	-2.56393	0.010349	0.258687	3-epi-6-deoxocathasterone 23-monooxygenase	P:brassinosteroid homeostasis; P:sterol metabolic process; P:brassinosteroid biosynthetic process; F:iron ion binding; F:heme binding; F:(22S)-22-hydroxy-5alpha-campestan-3-one C-23 hydroxylase activity; F:3-epi-6-deoxocathasterone C-23 hydroxylase activity; C:integral component of membrane
gene-LOC101503444	68.0282	0.370554	-1.43225	0.558834	-2.56292	0.01038	0.25897	VQ motif protein
gene-LOC101491687	103.314	0.428208	-1.22362	0.477876	-2.56053	0.010451	0.260358	mitochondrial import inner membrane translocase subunit TIM8	P:protein transport; F:metal ion binding; C:mitochondrial inner membrane; C:mitochondrial intermembrane space
gene-LOC101510277	236.98	0.497894	-1.00609	0.393983	-2.55364	0.01066	0.263801	uncharacterized protein LOC101510277
gene-LOC101507636	3.85541	0.021301	-5.55297	2.17768	-2.54995	0.010774	0.266023	haloacid dehalogenase-like hydrolase domain-containing protein 3	F:hydrolase activity; C:integral component of membrane
gene-LOC113785992	29.7867	0.375312	-1.41384	0.555132	-2.54685	0.01087	0.267213	---NA---
gene-LOC101496947	28.7679	0.364818	-1.45475	0.571609	-2.54501	0.010927	0.267737	BON1-associated protein 2	P:defense response; F:lactoylglutathione lyase activity; F:metal ion binding
gene-LOC101509638	52.5719	0.319502	-1.6461	0.64865	-2.53774	0.011157	0.27158	protein RALF-like 19	P:calcium-mediated signaling; C:extracellular region; C:plasmodesma
gene-LOC101495639	71.1619	0.463758	-1.10855	0.437174	-2.53573	0.011221	0.271956	uncharacterized protein LOC101495639
gene-LOC101494128	124.398	0.498214	-1.00516	0.39666	-2.53407	0.011275	0.27213	probably inactive leucine-rich repeat receptor-like protein kinase At3g28040	P:protein phosphorylation; F:protein kinase activity; F:protein binding; F:ATP binding; C:plasma membrane; C:integral component of membrane
gene-LOC101491152	91.7178	0.494924	-1.01472	0.400544	-2.53336	0.011298	0.27213	DUF4228 domain protein
gene-LOC101494802	411.307	0.480111	-1.05856	0.418328	-2.53046	0.011391	0.272991	glycine-rich cell wall structural protein
gene-LOC101509626	9.17331	0.148844	-2.74812	1.08727	-2.52753	0.011487	0.274513	agamous-like MADS-box protein AGL80	P:positive regulation of transcription by RNA polymerase II; F:RNA polymerase II cis-regulatory region sequence-specific DNA binding; F:DNA-binding transcription factor activity, RNA polymerase II-specific; F:protein dimerization activity; C:nucleus
gene-LOC101507934	17.549	0.171344	-2.54503	1.00747	-2.52615	0.011532	0.274716	small heat shock protein, chloroplastic	P:response to heat; C:chloroplast
MSTRG.18853	179.261	0.446331	-1.16382	0.460819	-2.52554	0.011552	0.274901	ferric reduction oxidase 8, mitochondrial	F:metal ion binding; F:ferric-chelate reductase (NADH) activity; C:mitochondrion; C:plasma membrane; C:integral component of membrane
gene-LOC101495501	10.7091	0.16584	-2.59213	1.02653	-2.52513	0.011565	0.274922	putative beta-amyrin 11-oxidase	P:brassinosteroid homeostasis; P:sterol metabolic process; P:brassinosteroid biosynthetic process; F:iron ion binding; F:heme binding; F:ent-kaurenoate oxidase activity; C:endoplasmic reticulum; C:membrane
gene-LOC113785596	3.08012	0.026849	-5.21897	2.06819	-2.52345	0.011621	0.275361	---NA---
gene-LOC101513528	193.987	0.473731	-1.07786	0.427381	-2.52201	0.011669	0.2762	beta-glucosidase 12-like	P:carbohydrate metabolic process; F:hydrolase activity, hydrolyzing O-glycosyl compounds
gene-LOC101512858	258.995	0.487952	-1.03519	0.411224	-2.51733	0.011825	0.278713	zinc finger protein 5	P:cytokinin-activated signaling pathway; P:gibberellic acid mediated signaling pathway; P:trichome morphogenesis; F:transcription cis-regulatory region binding; F:DNA-binding transcription factor activity; C:nucleus
gene-LOC101495820	433.022	0.495257	-1.01375	0.402788	-2.51684	0.011841	0.27881	myb-like protein I
gene-LOC101505620	149.729	0.460767	-1.11789	0.444511	-2.51487	0.011908	0.279019	protein IQ-DOMAIN 1 isoform X2
gene-LOC101492621	119.431	0.457836	-1.1271	0.448884	-2.51089	0.012043	0.280487	protein PLASTID MOVEMENT IMPAIRED 2 isoform X1	P:response to blue light; P:chloroplast avoidance movement; P:chloroplast accumulation movement; C:cytosol; C:integral component of membrane
gene-LOC101501511	144.173	0.427579	-1.22574	0.488214	-2.51065	0.012051	0.280487	RING-H2 finger protein ATL78-like	P:protein ubiquitination; F:transferase activity; C:integral component of membrane
gene-LOC101500817	59.6737	0.390568	-1.35635	0.542032	-2.50235	0.012337	0.283692	WEB family protein	P:chloroplast avoidance movement; P:chloroplast accumulation movement; C:cytosol
gene-LOC101514835	76.5665	0.457344	-1.12865	0.451333	-2.5007	0.012395	0.283757	probable glutathione S-transferase	P:glutathione metabolic process; F:glutathione transferase activity; F:protein binding; C:cytoplasm
gene-LOC101492262	42.8606	0.387549	-1.36755	0.54767	-2.49703	0.012524	0.283937	---NA---
gene-LOC101501418	20.3786	0.206697	-2.27441	0.914069	-2.48822	0.012838	0.286276	pathogenesis-related protein STH-2-like	P:defense response; P:response to biotic stimulus; P:abscisic acid-activated signaling pathway; P:negative regulation of catalytic activity; P:regulation of protein serine/threonine phosphatase activity; F:protein phosphatase inhibitor activity; F:abscisic acid binding; F:signaling receptor activity; C:nucleus; C:cytoplasm
gene-LOC101494839	13.1027	0.128187	-2.96368	1.19233	-2.48563	0.012932	0.286988	probable glycosyltransferase At3g42180	P:protein glycosylation; F:xylogalacturonan beta-1,3-xylosyltransferase activity; C:Golgi membrane; C:integral component of membrane
gene-LOC101506906	71.6538	0.431965	-1.21101	0.48739	-2.48469	0.012966	0.287123	high affinity nitrate transporter 2.5	P:nitrate transport; P:transmembrane transport; P:cellular response to nitrate; F:nitrate transmembrane transporter activity; C:plasma membrane; C:plant-type vacuole membrane; C:integral component of membrane
MSTRG.13604	49.6356	0.380946	-1.39234	0.562324	-2.47605	0.013284	0.292878	probable inositol transporter 2	P:transmembrane transport; F:myo-inositol:proton symporter activity; C:integral component of membrane
gene-LOC101506360	10.9085	0.126672	-2.98084	1.20584	-2.472	0.013436	0.293794	gibberellin-regulated protein 14-like	F:hydrolase activity
MSTRG.13370	57.0861	0.349311	-1.51742	0.614518	-2.46928	0.013539	0.295401	---NA---
gene-LOC113786566	44.5673	0.405964	-1.30058	0.527739	-2.46443	0.013723	0.297676	Retrovirus-related Pol polyprotein from transposon TNT 1-94	F:nucleic acid binding
gene-LOC101506437	7.21952	0.095517	-3.38809	1.37729	-2.45996	0.013895	0.299664	Little protein	P:phosphorylation; F:kinase activity; C:integral component of membrane
gene-LOC105851047	100.716	0.379693	-1.39709	0.568646	-2.45688	0.014015	0.301376	non-specific lipid transfer protein GPI-anchored 2	F:lipid binding; C:integral component of membrane
gene-LOC113786818	4.93106	0.033251	-4.91046	2.00211	-2.45264	0.014181	0.302037	---NA---
gene-LOC101503494	17.9868	0.307845	-1.69972	0.694207	-2.44844	0.014348	0.303559	piriformospora indica-insensitive protein 2	P:pollen tube growth; F:protein binding; F:transferase activity; C:integral component of membrane; C:apical plasma membrane
gene-LOC101515096	108.023	0.471628	-1.08428	0.443048	-2.44732	0.014393	0.304219	3-ketoacyl-CoA synthase 11	P:fatty acid biosynthetic process; F:oxidoreductase activity; F:lyase activity; F:3-oxo-arachidoyl-CoA synthase activity; F:3-oxo-cerotoyl-CoA synthase activity; F:3-oxo-lignoceronyl-CoA synthase activity; F:very-long-chain 3-ketoacyl-CoA synthase activity; C:integral component of membrane
gene-LOC101507291	2.90144	0.028357	-5.14015	2.10127	-2.44622	0.014436	0.304859	transcription factor bHLH92	F:protein dimerization activity; C:nucleus
gene-LOC101509024	44.9912	0.412572	-1.27728	0.522326	-2.44538	0.01447	0.305282	putative Transposase-associated domain-containing protein	C:membrane; C:integral component of membrane
gene-LOC101501925	35.8794	0.396888	-1.3332	0.546213	-2.4408	0.014655	0.308302	putative transcription factor MADS-type1 family	P:positive regulation of transcription by RNA polymerase II; F:RNA polymerase II transcription regulatory region sequence-specific DNA binding; F:DNA-binding transcription factor activity; F:protein dimerization activity; C:nucleus
gene-LOC101512441	3.54949	0.023232	-5.42776	2.22547	-2.43892	0.014731	0.309035	transmembrane protein, putative	C:integral component of membrane
gene-LOC101513203	167.892	0.467547	-1.09682	0.450063	-2.43703	0.014809	0.309248	auxin-induced protein 10A5-like	P:auxin-activated signaling pathway
gene-LOC101502010	10.4304	0.187244	-2.41701	0.996359	-2.42584	0.015273	0.316532	uncharacterized protein LOC101502010	C:integral component of membrane
gene-LOC101503207	49.5525	0.375242	-1.41411	0.583255	-2.42451	0.015329	0.317071	Anthranilate synthase alpha subunit 1, chloroplastic	P:tryptophan biosynthetic process; F:anthranilate synthase activity; C:anthranilate synthase complex; C:chloroplast
gene-LOC101502800	40.1019	0.454333	-1.13818	0.469855	-2.4224	0.015418	0.317778	F-box/RNI/FBD-like domain protein	C:membrane; C:integral component of membrane
gene-LOC101490048	70.2321	0.438612	-1.18898	0.491012	-2.42149	0.015457	0.317785	putative calcium-binding protein	P:RNA biosynthetic process; P:RNA phosphodiester bond hydrolysis, exonucleolytic; F:3'-5'-exoribonuclease activity; F:DNA-directed 5'-3' RNA polymerase activity; F:endonuclease activity; F:calcium ion binding
gene-LOC101508657	137.201	0.499365	-1.00183	0.415771	-2.40958	0.015971	0.324609	MFS transporter	C:integral component of membrane
gene-LOC101514112	41.4952	0.353529	-1.5001	0.622624	-2.40931	0.015982	0.324609	myosin-11-like protein
gene-LOC101498775	75.7011	0.49283	-1.02084	0.425358	-2.39995	0.016397	0.32847	IRK-interacting protein
gene-LOC105852304	24.6936	0.337108	-1.56872	0.653685	-2.39981	0.016404	0.32847	---NA---
gene-LOC101504141	17.7899	0.259235	-1.94767	0.811831	-2.39911	0.016435	0.328717	glycine-rich cell wall structural protein-like isoform X20
gene-LOC101488567	3.46087	0.023711	-5.39828	2.25164	-2.39749	0.016508	0.328994	TPD1 protein homolog 1A-like	P:cell fate determination; F:glycosyltransferase activity
gene-LOC101499270	50.967	0.43674	-1.19515	0.499002	-2.39509	0.016616	0.330273	probable glycosyltransferase At5g11130	P:protein glycosylation; F:glycosyltransferase activity; C:Golgi membrane; C:integral component of membrane
MSTRG.12635	44.6681	0.339829	-1.55712	0.652784	-2.38535	0.017063	0.335305	---NA---
gene-LOC101513827	28.9223	0.331309	-1.59375	0.669567	-2.38027	0.0173	0.338732	C2H2-like zinc finger protein
gene-LOC101511365	177.618	0.452656	-1.14351	0.482126	-2.37181	0.017701	0.343272	transmembrane protein, putative	C:integral component of membrane
MSTRG.18710	62.491	0.405819	-1.30109	0.549451	-2.36799	0.017885	0.344752	putative 50S ribosomal protein L17 isoform X1
gene-LOC101502442	91.3324	0.413323	-1.27466	0.538974	-2.36497	0.018031	0.346627	putative DUF21 domain-containing protein At3g13070, chloroplastic	F:flavin adenine dinucleotide binding; C:membrane; C:integral component of membrane
gene-LOC101493806	3.36745	0.024486	-5.35192	2.26589	-2.36195	0.018179	0.347558	linker histone H1 and h5 family protein	P:nucleosome assembly; F:DNA binding; C:nucleosome; C:nucleus
gene-LOC101505928	47.6982	0.445798	-1.16554	0.494863	-2.35528	0.018509	0.350762	zinc finger homeodomain protein	F:zinc ion binding; C:integral component of membrane
gene-LOC101500357	4.51698	0.071354	-3.80886	1.62234	-2.34776	0.018887	0.355756	type I inositol polyphosphate 5-phosphatase 5	P:phosphatidylinositol dephosphorylation; F:phosphatidylinositol-4,5-bisphosphate 5-phosphatase activity; F:phosphatidylinositol-3,4,5-trisphosphate 5-phosphatase activity
MSTRG.18003	24.9462	0.224742	-2.15366	0.91899	-2.34351	0.019103	0.357655	G-type lectin S-receptor-like serine/threonine-kinase	P:protein phosphorylation; F:protein serine/threonine kinase activity; F:ATP binding; C:plasma membrane
gene-LOC101493648	182.282	0.455876	-1.13329	0.483911	-2.34194	0.019184	0.358331	receptor protein-tyrosine kinase CEPR1	P:peptidyl-tyrosine phosphorylation; F:protein tyrosine kinase activity; F:ATP binding; C:plasma membrane; C:integral component of membrane
gene-LOC113784773	12.1716	0.205395	-2.28353	0.97705	-2.33717	0.01943	0.361423	hypothetical protein	C:mitochondrion
gene-LOC101503058	38.5692	0.373409	-1.42117	0.609146	-2.33305	0.019645	0.363301	uncharacterized protein LOC101503058 isoform X3	C:membrane; C:integral component of membrane
gene-LOC101502722	63.0632	0.4641	-1.10749	0.474899	-2.33206	0.019698	0.363789	protein PLASTID MOVEMENT IMPAIRED 1-like	P:chloroplast relocation
gene-LOC101493345	76.8462	0.480718	-1.05674	0.454424	-2.32545	0.020048	0.368006	root phototropism protein 3	P:protein ubiquitination
gene-LOC113784944	3.25185	0.025392	-5.29948	2.281	-2.32332	0.020162	0.369793	---NA---
gene-LOC105853031	5.99872	0.133346	-2.90675	1.25255	-2.32067	0.020305	0.371208	DNA/RNA polymerases superfamily protein	F:nucleic acid binding; F:zinc ion binding
gene-LOC113786759	77.276	0.483593	-1.04814	0.451767	-2.32008	0.020337	0.371471	sulfite exporter TauE/SafE family protein 3-like	C:membrane; C:integral component of membrane
gene-LOC101497233	37.2986	0.411073	-1.28253	0.554392	-2.31341	0.0207	0.375201	heavy metal ATPase transporter	P:transition metal ion transport; P:inorganic cation transmembrane transport; F:zinc ion transmembrane transporter activity; F:ATP binding; F:cadmium ion transmembrane transporter activity; F:ATPase-coupled cation transmembrane transporter activity; F:metal ion binding; C:integral component of membrane
MSTRG.6715	77.7457	0.415588	-1.26677	0.548728	-2.30857	0.020968	0.378658	predicted protein	P:protein phosphorylation; P:negative regulation of peptidase activity; P:negative regulation of endopeptidase activity; F:protein kinase activity; F:serine-type endopeptidase inhibitor activity; F:ATP binding; F:peptidase inhibitor activity; C:nematocyst
gene-LOC101496662	3.20595	0.025737	-5.28002	2.28768	-2.30803	0.020998	0.378893	---NA---
gene-LOC101497945	59.6777	0.336716	-1.57039	0.681422	-2.30458	0.02119	0.381098	Myb-related protein Myb4	C:nucleus
MSTRG.2122	76.9853	0.427466	-1.22612	0.533284	-2.29919	0.021494	0.383479	hypothetical chloroplast RF19	P:protein transport; C:chloroplast inner membrane; C:integral component of membrane
gene-LOC113786980	38.3231	0.377167	-1.40673	0.613016	-2.29476	0.021747	0.385814	CLAVATA3/ESR (CLE)-related protein 9	C:extracellular space
gene-LOC101506754	61.0857	0.445112	-1.16776	0.509577	-2.29162	0.021927	0.385999	agamous-like MADS-box protein AGL104 isoform X1	P:positive regulation of transcription by RNA polymerase II; F:RNA polymerase II cis-regulatory region sequence-specific DNA binding; F:DNA-binding transcription factor activity, RNA polymerase II-specific; F:protein dimerization activity; C:nucleus
gene-LOC113787111	26.0129	0.36714	-1.4456	0.630819	-2.29162	0.021928	0.385999	---NA---
gene-LOC101499785	44.1437	0.411835	-1.27986	0.560144	-2.28488	0.02232	0.389828	protein CHUP1, chloroplastic	P:chloroplast organization; C:chloroplast outer membrane; C:integral component of membrane
gene-LOC101510011	131.147	0.468275	-1.09457	0.479143	-2.28444	0.022346	0.389975	transmembrane protein, putative	C:integral component of membrane
gene-LOC101512903	26.4103	0.348679	-1.52003	0.665896	-2.28268	0.022449	0.390155	probable ADP-ribosylation factor GTPase-activating protein AGD11	P:regulation of catalytic activity; F:anthranilate synthase activity; F:GTPase activator activity; F:phospholipid binding
gene-LOC101500397	7.60105	0.162287	-2.62338	1.14942	-2.28234	0.022469	0.390155	elicitor-responsive protein 1-like
gene-LOC101499349	122.332	0.458662	-1.1245	0.492943	-2.28119	0.022537	0.390572	DVL family protein	P:negative regulation of cell population proliferation; C:membrane
gene-LOC101504441	129.302	0.445399	-1.16683	0.511791	-2.2799	0.022614	0.391594	inactive protein RESTRICTED TEV MOVEMENT 2	C:integral component of membrane
gene-LOC101514223	3.13626	0.026368	-5.24509	2.31342	-2.26724	0.023375	0.397078	ribonucleoside-diphosphate reductase small chain	P:deoxyribonucleotide biosynthetic process; F:nucleic acid binding; F:ribonucleoside-diphosphate reductase activity, thioredoxin disulfide as acceptor; F:metal ion binding
gene-LOC101496698	47.7427	0.454044	-1.13909	0.503011	-2.26455	0.02354	0.398361	RING-H2 finger protein ATL47	P:protein ubiquitination; F:ubiquitin protein ligase binding; C:integral component of membrane
gene-LOC101502610	52.9432	0.450055	-1.15183	0.509574	-2.26037	0.023798	0.400862	uncharacterized protein LOC101502610
gene-LOC113785597	70.1348	0.479583	-1.06015	0.469246	-2.25926	0.023867	0.400862	---NA---
MSTRG.2478	68.308	0.482696	-1.05081	0.465431	-2.25772	0.023963	0.401773	7-deoxyloganetin glucosyltransferase	F:quercetin 3-O-glucosyltransferase activity; F:quercetin 7-O-glucosyltransferase activity; C:membrane
gene-LOC113785797	2.49844	0.033101	-4.91697	2.1808	-2.25466	0.024155	0.403719	DUF674 family protein
gene-LOC113787891	3.07498	0.026861	-5.21832	2.31742	-2.25178	0.024336	0.404042	hypothetical protein glysoja_025128
MSTRG.18721	38.9059	0.458624	-1.12462	0.499892	-2.24972	0.024467	0.405435	LOW QUALITY PROTEIN: pectinesterase-like	P:cell wall modification; P:pectin catabolic process; F:hydrolase activity; F:pectinesterase activity; F:aspartyl esterase activity; C:cell wall; C:membrane; C:integral component of membrane
gene-LOC113785205	4.06797	0.020216	-5.62837	2.50465	-2.24717	0.024629	0.406016	---NA---
gene-LOC113784455	3.2588	0.025421	-5.29781	2.35996	-2.24487	0.024776	0.407677	glutathione S-transferase zeta class-like	P:L-phenylalanine catabolic process; P:glutathione metabolic process; F:glutathione transferase activity; F:maleylacetoacetate isomerase activity; C:cytoplasm; C:integral component of membrane
gene-LOC101497237	91.0641	0.488769	-1.03277	0.460112	-2.24462	0.024793	0.407677	salicylate carboxymethyltransferase-like	P:methylation; F:methyl jasmonate methylesterase activity; F:metal ion binding
gene-LOC101504810	8.04859	0.159447	-2.64885	1.18338	-2.23839	0.025196	0.41081	ABC transporter G family member 39 isoform X2	P:transmembrane transport; F:ATP binding; F:hydrolase activity; F:ABC-type transporter activity; C:integral component of membrane
gene-LOC113784360	9.79204	0.185425	-2.4311	1.08789	-2.23469	0.025438	0.412144	---NA---
gene-LOC101493672	94.6475	0.495091	-1.01423	0.455767	-2.22533	0.026059	0.417589	cysteine-rich repeat secretory protein 38	P:phosphorylation; F:kinase activity
gene-LOC113786414	2.96086	0.027719	-5.17299	2.32699	-2.22303	0.026214	0.41898	---NA---
gene-LOC101496362	71.8056	0.488495	-1.03358	0.465043	-2.22256	0.026246	0.41898	pentatricopeptide repeat-containing protein At2g20710, mitochondrial-like	F:protein binding; C:mitochondrion
gene-LOC101500973	63.4585	0.493861	-1.01782	0.458329	-2.22072	0.02637	0.419637	transmembrane protein, putative	C:integral component of membrane
gene-LOC105852239	46.54	0.430242	-1.21678	0.548146	-2.21981	0.026432	0.419914	probable WRKY transcription factor 29	P:regulation of transcription, DNA-templated; P:response to chitin; F:transcription cis-regulatory region binding; F:DNA-binding transcription factor activity; C:nucleus
gene-LOC113788061	27.4654	0.342995	-1.54374	0.695661	-2.2191	0.02648	0.420381	Copia protein	F:nucleotidyltransferase activity
gene-LOC101508626	12.9565	0.26058	-1.9402	0.874669	-2.21821	0.02654	0.421042	aldose reductase	F:alditol:NADP+ 1-oxidoreductase activity; F:D-threo-aldose 1-dehydrogenase activity; C:cytosol
gene-LOC101492613	197.35	0.478278	-1.06408	0.479872	-2.21742	0.026594	0.4214	LRR receptor-like serine/threonine-protein kinase	P:protein phosphorylation; P:response to temperature stimulus; P:maintenance of root meristem identity; P:regulation of root meristem growth; P:regulation of pollen tube growth; P:regulation of root development; F:peptide receptor activity; F:protein kinase activity; F:ATP binding; F:peptide binding; F:identical protein binding; C:plasma membrane; C:integral component of membrane
gene-LOC101509351	57.0251	0.474238	-1.07632	0.485777	-2.21566	0.026715	0.421713	transcription factor bHLH71	P:regulation of transcription by RNA polymerase II; F:RNA polymerase II cis-regulatory region sequence-specific DNA binding; F:DNA-binding transcription factor activity, RNA polymerase II-specific; F:2-alkenal reductase [NAD(P)+] activity; F:protein dimerization activity; C:nucleus
gene-LOC101504854	7.92805	0.172884	-2.53213	1.14331	-2.21473	0.026779	0.42181	zinc finger protein 2	P:negative regulation of abscisic acid-activated signaling pathway
gene-LOC113786190	6.95045	0.115493	-3.11413	1.40629	-2.21442	0.0268	0.42181	---NA---
gene-LOC101500825	92.4283	0.453893	-1.13958	0.514991	-2.21281	0.026911	0.422123	cyclin-U4-1	P:regulation of cyclin-dependent protein serine/threonine kinase activity; F:protein kinase binding
gene-LOC101492683	182.803	0.477948	-1.06507	0.481747	-2.21086	0.027046	0.423341	non-cyanogenic beta-glucosidase-like	P:carbohydrate metabolic process; F:hydrolase activity, hydrolyzing O-glycosyl compounds; C:cell wall
gene-LOC101491363	69.5408	0.486298	-1.04009	0.471853	-2.20426	0.027506	0.42691	protein MHF1 homolog isoform X1	P:DNA repair; P:DNA recombination; P:meiosis I; F:protein heterodimerization activity; C:FANCM-MHF complex
gene-LOC101506361	10.4496	0.142463	-2.81134	1.27614	-2.20301	0.027594	0.427004	caltractin-like isoform X2	F:calcium ion binding
gene-LOC101514095	50.9207	0.436435	-1.19616	0.543224	-2.20197	0.027668	0.42738	Sucrose synthase	P:sucrose metabolic process; F:sucrose synthase activity
gene-LOC105851368	3.02727	0.027159	-5.20245	2.36292	-2.2017	0.027687	0.42738	---NA---
gene-LOC113786398	52.7631	0.35025	-1.51354	0.690608	-2.19161	0.028408	0.434603	---NA---
gene-LOC113786425	49.652	0.393036	-1.34727	0.615185	-2.19002	0.028523	0.435558	---NA---
gene-LOC101491345	4.21424	0.075304	-3.73112	1.70397	-2.18967	0.028548	0.435558	Transcription factor bHLH84	F:DNA binding; F:protein dimerization activity; C:nucleus
gene-LOC101510483	56.5488	0.410958	-1.28294	0.587089	-2.18526	0.02887	0.438971	amino acid transporter AVT1I-like	P:amino acid transport; P:auxin-activated signaling pathway; P:transmembrane transport; F:symporter activity; C:vacuolar membrane; C:plasma membrane; C:integral component of membrane
gene-LOC101502591	3.02066	0.027417	-5.1888	2.37507	-2.18469	0.028912	0.439207	G2/mitotic-specific cyclin S13-7-like	P:regulation of cyclin-dependent protein serine/threonine kinase activity; P:mitotic cell cycle phase transition; P:cell division; F:cyclin-dependent protein serine/threonine kinase regulator activity; C:cyclin-dependent protein kinase holoenzyme complex; C:nucleus; C:cytoplasm
gene-LOC101488259	43.3244	0.472356	-1.08205	0.496481	-2.17945	0.029298	0.44254	probable glutathione S-transferase	P:glutathione metabolic process; F:glutathione transferase activity; F:protein binding; C:cytoplasm
gene-LOC113787839	98.3707	0.427007	-1.22767	0.565178	-2.17218	0.029842	0.445834	---NA---
gene-LOC101512980	2.86242	0.028848	-5.11537	2.36473	-2.16319	0.030526	0.451246	annexin D8	F:calcium ion binding; F:calcium-dependent phospholipid binding
gene-LOC101499258	57.6503	0.485249	-1.0432	0.483391	-2.15809	0.03092	0.454952	transcription initiation factor TFIID subunit 8	P:translational initiation; F:translation initiation factor activity; F:protein heterodimerization activity; C:transcription factor TFIID complex
gene-LOC101491287	36.3701	0.404343	-1.30635	0.605861	-2.15618	0.031069	0.456249	probable L-type lectin-domain containing receptor kinase VII.2	P:defense response to oomycetes; P:protein phosphorylation; P:transmembrane receptor protein serine/threonine kinase signaling pathway; P:defense response to bacterium; F:transmembrane receptor protein serine/threonine kinase activity; F:ATP binding; F:carbohydrate binding; C:plasma membrane; C:integral component of membrane
gene-LOC101514076	50.5455	0.425538	-1.23264	0.571909	-2.15531	0.031138	0.456951	SKP1-like protein 14	P:ubiquitin-dependent protein catabolic process; P:protein ubiquitination; F:cullin family protein binding; C:intracellular anatomical structure
gene-LOC101495202	27.9184	0.403301	-1.31007	0.609019	-2.15111	0.031467	0.459552	antifungal protein ginkbilobin-like protein	C:plasmodesma
gene-LOC113786637	30.8537	0.416934	-1.26211	0.588512	-2.14457	0.031987	0.463242	---NA---
gene-LOC101511504	27.4594	0.396005	-1.33641	0.62347	-2.1435	0.032073	0.463366	exocyst complex component EXO70B1-like	P:exocytosis; P:protein transport; C:exocyst; C:integral component of membrane
gene-LOC113786622	2.29604	0.036004	-4.79569	2.24407	-2.13705	0.032594	NA	cysteine desulfurase mitochondrial-like	F:binding
gene-LOC101504512	3.36154	0.051071	-4.29135	2.00946	-2.13558	0.032714	0.468683	COP1-interactive protein 1	F:actin binding; F:microtubule binding; C:microtubule
gene-TRNAL-UAG-10	304.352	0.494628	-1.01558	0.476891	-2.12959	0.033205	0.472387	proton-translocating NADH-quinone oxidoreductase, protein	F:oxidoreductase activity, acting on NAD(P)H; F:quinone binding; F:NAD binding; C:integral component of membrane
gene-LOC113784378	12.4195	0.15626	-2.67798	1.25912	-2.12687	0.033431	0.47439	uncharacterized protein LOC105851360 isoform X2
gene-LOC101496280	13.1988	0.270859	-1.88438	0.88663	-2.12534	0.033559	0.474983	probable carotenoid cleavage dioxygenase 4, chloroplastic	P:carotene catabolic process; F:carotenoid dioxygenase activity; F:metal ion binding; C:plastoglobule
gene-LOC101508467	2.31466	0.035486	-4.81659	2.26911	-2.12268	0.033781	NA	NDR1/HIN1-like protein 13	C:membrane
gene-LOC101498887	30.694	0.397066	-1.33255	0.63021	-2.11445	0.034477	0.481572	AAA-ATPase At3g50940	F:ATP binding; F:ATP hydrolysis activity
gene-LOC105852005	9.42166	0.231123	-2.11327	1.00252	-2.10795	0.035035	0.483785	serine/threonine-protein phosphatase 7 long form homolog	P:meristem maintenance
gene-LOC101494568	16.1434	0.327863	-1.60883	0.764283	-2.10502	0.035289	0.484451	auxin-responsive protein SAUR15	P:auxin-activated signaling pathway
gene-LOC101512896	52.4164	0.444781	-1.16883	0.555981	-2.10229	0.035528	0.485625	myb-related protein 2-like isoform X1	P:regulation of transcription, DNA-templated; F:DNA binding; F:DNA-binding transcription factor activity; F:catalytic activity; C:nucleus
gene-LOC101504918	25.5868	0.391966	-1.3512	0.642859	-2.10186	0.035566	0.48584	protein LURP-one-related 15-like
gene-LOC101496587	80.0029	0.339947	-1.55662	0.741874	-2.09822	0.035885	0.487917	ethylene-responsive transcription factor ERF017-like protein	P:regulation of transcription, DNA-templated; F:DNA binding; F:DNA-binding transcription factor activity; C:nucleus
gene-LOC101515329	39.6323	0.459757	-1.12105	0.535809	-2.09227	0.036415	0.492912	probable pectinesterase/pectinesterase inhibitor 41	P:cell wall modification; P:negative regulation of catalytic activity; P:pectin catabolic process; F:pectinesterase activity; F:aspartyl esterase activity; F:pectinesterase inhibitor activity; C:cell wall; C:integral component of membrane
gene-LOC101492388	46.5548	0.466821	-1.09906	0.525364	-2.09199	0.036439	0.492943	calmodulin-binding receptor-like cytoplasmic kinase 2	P:protein phosphorylation; P:response to cold; P:response to salt stress; P:response to abscisic acid; P:response to hydrogen peroxide; F:calmodulin-dependent protein kinase activity; F:calmodulin binding; F:ATP binding; C:plasma membrane
gene-LOC113787606	6.46578	0.125911	-2.98953	1.4313	-2.08868	0.036737	0.495769	putative Late embryogenesis abundant protein, LEA5-type	P:translational initiation; F:translation initiation factor activity
gene-LOC101499615	13.0306	0.276117	-1.85665	0.889623	-2.087	0.036888	0.496007	uncharacterized serine-rich protein C215.13-like
gene-LOC105852184	50.7754	0.494231	-1.01674	0.487519	-2.08555	0.03702	0.497481	transmembrane protein, putative	P:response to auxin; C:integral component of membrane
gene-LOC101488336	19.0956	0.242929	-2.04139	0.980204	-2.08262	0.037286	0.499257	putative small heat shock protein HSP20	P:protein folding; P:response to heat; P:response to salt stress; P:response to hydrogen peroxide; P:protein complex oligomerization; F:protein self-association; F:unfolded protein binding; C:cytoplasm
gene-LOC101505255	34.2455	0.422506	-1.24296	0.598137	-2.07804	0.037705	0.500504	putative cytochrome P450	F:monooxygenase activity; F:iron ion binding; F:oxidoreductase activity, acting on paired donors, with incorporation or reduction of molecular oxygen; F:heme binding; C:integral component of membrane
gene-LOC101489560	16.3908	0.33459	-1.57953	0.760741	-2.07631	0.037866	0.500986	Transcription factor MYB63	C:nucleus
gene-NAC10	41.3459	0.410245	-1.28544	0.619387	-2.07535	0.037954	0.501286	transcription factor JUNGBRUNNEN 1	P:regulation of transcription, DNA-templated; F:DNA binding; F:RNA binding
gene-LOC101496814	5.18477	0.107428	-3.21856	1.55344	-2.07189	0.038276	0.503748	Lysine histidine transporter 1	P:amino acid transport; P:auxin-activated signaling pathway; P:transmembrane transport; F:symporter activity; C:plasma membrane; C:integral component of membrane
gene-LOC101502782	44.5798	0.473068	-1.07988	0.52142	-2.07104	0.038355	0.504228	ATP-dependent DNA helicase 2 subunit KU80	P:telomere maintenance; P:double-strand break repair via nonhomologous end joining; P:cellular response to gamma radiation; P:cellular response to X-ray; F:nucleotide binding; F:double-stranded DNA binding; F:helicase activity; F:telomeric DNA binding; C:Ku70:Ku80 complex
gene-LOC101491981	163.001	0.486752	-1.03874	0.50171	-2.0704	0.038415	0.504386	myb family transcription factor PHL5 isoform X1	P:regulation of transcription, DNA-templated; F:DNA binding; F:DNA-binding transcription factor activity; C:nucleus
gene-LOC101505051	35.8444	0.412927	-1.27604	0.617606	-2.06611	0.038818	0.507979	ran-binding protein 1 homolog b	C:intracellular anatomical structure
gene-LOC101497168	94.8745	0.492727	-1.02114	0.494269	-2.06596	0.038833	0.507979	uncharacterized protein LOC101497168	F:zinc ion binding
gene-LOC113784331	81.2704	0.487444	-1.03669	0.503	-2.06102	0.039301	0.512532	---NA---
MSTRG.5154	46.1011	0.434286	-1.20328	0.584316	-2.0593	0.039466	0.513352	---NA---
gene-LOC101508549	23.1996	0.422828	-1.24186	0.603859	-2.05653	0.039731	0.514258	indole-3-acetic acid-induced protein ARG7	P:auxin-activated signaling pathway
gene-LOC101499325	19.3371	0.301679	-1.72891	0.841207	-2.05527	0.039852	0.515052	transcription factor MYB92	C:nucleus; C:integral component of membrane
gene-LOC101511002	43.6154	0.475109	-1.07367	0.52246	-2.05503	0.039876	0.515052	LOB domain-containing protein 29-like	P:hormone-mediated signaling pathway; P:positive regulation of transcription, DNA-templated; C:nucleus
gene-LOC105851105	2.60203	0.031532	-4.98704	2.42732	-2.05455	0.039923	0.515052	actin-related protein 4 isoform X1	P:chromatin remodeling; P:regulation of transcription by RNA polymerase II; P:histone H4 acetylation; F:chromatin binding; C:SWI/SNF complex; C:NuA4 histone acetyltransferase complex
gene-LOC113784473	65.5055	0.439139	-1.18725	0.577923	-2.05434	0.039942	0.515052	---NA---
gene-LOC101490255	16.1891	0.181777	-2.45976	1.20375	-2.0434	0.041013	0.521906	---NA---
gene-LOC101512975	12.401	0.304921	-1.71349	0.842554	-2.03369	0.041983	0.528662	glucan endo-1,3-beta-glucosidase 14	P:carbohydrate metabolic process; F:glucan endo-1,3-beta-D-glucosidase activity; C:integral component of membrane; C:anchored component of plasma membrane
gene-LOC101491915	23.789	0.41767	-1.25956	0.619357	-2.03366	0.041986	0.528662	scarecrow-like protein 14	P:regulation of transcription, DNA-templated; P:response to chitin; F:DNA-binding transcription factor activity; F:sequence-specific DNA binding; C:nucleus
gene-LOC101505583	28.8844	0.393381	-1.346	0.662151	-2.03277	0.042076	0.529115	SKP1-like protein 14-like	P:protein ubiquitination; P:SCF-dependent proteasomal ubiquitin-dependent protein catabolic process; F:catalytic activity; F:cullin family protein binding; C:nucleus; C:cytoplasm
gene-LOC101508145	4.97228	0.117576	-3.08834	1.52716	-2.02227	0.043148	0.53622	putative cyclin-A3-1	P:cellular process
gene-LOC101510874	45.9565	0.38515	-1.37651	0.680746	-2.02205	0.043171	0.53622	SCR-like protein	C:membrane; C:integral component of membrane
gene-LOC113785932	50.3659	0.483238	-1.04919	0.518906	-2.02193	0.043183	0.53622	---NA---
gene-LOC101497187	9.2325	0.249097	-2.00522	0.991808	-2.02178	0.043199	0.53622	G-type lectin S-receptor-like serine/threonine-protein kinase At5g24080	P:glycolytic process; P:protein phosphorylation; P:recognition of pollen; F:magnesium ion binding; F:protein serine/threonine kinase activity; F:pyruvate kinase activity; F:ATP binding; F:zinc ion binding; F:carbohydrate binding; F:potassium ion binding; F:protein serine kinase activity; C:integral component of membrane
gene-LOC101491267	2.08853	0.039556	-4.65996	2.30707	-2.01986	0.043397	NA	MADS-box transcription factor 23	P:positive regulation of transcription by RNA polymerase II; F:RNA polymerase II cis-regulatory region sequence-specific DNA binding; F:DNA-binding transcription factor activity, RNA polymerase II-specific; F:protein dimerization activity; C:nucleus
gene-LOC101509843	43.6035	0.470897	-1.08652	0.538115	-2.01912	0.043475	0.537782	Prolyl endopeptidase	P:proteolysis; F:serine-type endopeptidase activity; F:oligopeptidase activity; C:cytosol
gene-LOC113786418	24.0553	0.272817	-1.87399	0.928359	-2.01861	0.043528	0.537782	---NA---
gene-LOC101507557	30.4632	0.381676	-1.38958	0.68866	-2.0178	0.043612	0.538416	Transcription factor bHLH25	F:protein dimerization activity; C:nucleus
gene-LOC101488423	3.32008	0.024934	-5.32573	2.64261	-2.01533	0.04387	0.540108	protein MAIN-LIKE 1-like	P:meristem maintenance; F:transferase activity; C:membrane
gene-LOC101510749	59.9491	0.400826	-1.31895	0.655173	-2.01314	0.0441	0.54099	DUF241 domain protein
gene-LOC105852489	56.1944	0.471956	-1.08328	0.538398	-2.01204	0.044216	0.54099	ABC transporter B family member 15-like	F:ATPase-coupled transmembrane transporter activity; C:membrane
gene-LOC101501002	32.4015	0.438132	-1.19056	0.591996	-2.0111	0.044315	0.541115	nod factor hydrolase protein 1-like	P:polysaccharide catabolic process; P:chitin catabolic process; P:nodulation; P:defense response to fungus; F:chitinase activity; F:chitin binding; C:extracellular region
gene-LOC101489318	54.9213	0.455868	-1.13331	0.56456	-2.00743	0.044704	0.543489	uncharacterized protein LOC101489318
gene-LOC101509143	14.3542	0.356839	-1.48666	0.742273	-2.00284	0.045194	0.54655	Ethylene-responsive transcription factor RAP2-11	P:regulation of transcription, DNA-templated; F:DNA binding; F:DNA-binding transcription factor activity; C:nucleus
gene-LOC101490837	23.1937	0.37199	-1.42667	0.712424	-2.00255	0.045226	0.54655	receptor-like serine/threonine-protein kinase SD1-8	P:protein phosphorylation; P:recognition of pollen; F:protein serine/threonine kinase activity; F:ATP binding; F:carbohydrate binding; F:protein serine kinase activity; C:plasma membrane; C:integral component of membrane
gene-LOC105852332	8.41272	0.162143	-2.62466	1.31221	-2.00018	0.04548	0.548249	---NA---
gene-LOC101488578	20.8579	0.406825	-1.29752	0.64965	-1.99726	0.045797	0.549111	UDP-glucose flavonoid 3-O-glucosyltransferase 6-like protein	F:flavonol 3-O-glucosyltransferase activity; F:daphnetin 3-O-glucosyltransferase activity; F:myricetin 3-O-glucosyltransferase activity; C:integral component of membrane
gene-LOC101508369	51.457	0.468896	-1.09266	0.547104	-1.99717	0.045807	0.549111	transmembrane protein, putative	C:membrane
gene-LOC101502056	15.3214	0.343021	-1.54363	0.773553	-1.99551	0.045987	0.549111	DUF538 family protein
gene-LOC101513128	13.4194	0.305166	-1.71233	0.858532	-1.99449	0.046098	0.549111	putative ABC transporter B family member 8	P:transmembrane transport; F:ATP binding; F:hydrolase activity; F:ABC-type transporter activity; C:integral component of membrane
gene-LOC113784908	16.0436	0.219523	-2.18756	1.09837	-1.99163	0.046411	0.55036	peptide transporter PTR2	P:DNA integration; F:nucleic acid binding; F:zinc ion binding; C:membrane; C:integral component of membrane
gene-LOC101502767	28.2236	0.449273	-1.15434	0.580275	-1.98929	0.046669	0.551624	transmembrane protein, putative	C:integral component of membrane
gene-LOC101512747	19.1958	0.363519	-1.4599	0.735384	-1.98522	0.04712	0.553465	LEAF RUST 10 DISEASE-RESISTANCE LOCUS RECEPTOR-LIKE PROTEIN KINASE-like 1.2	P:protein phosphorylation; F:protein serine/threonine kinase activity; F:ATP binding; F:polysaccharide binding; F:protein serine kinase activity; C:integral component of membrane
gene-LOC101491612	61.1534	0.486292	-1.04011	0.525647	-1.97872	0.047848	0.553968	FCS-Like Zinc finger 15-like
gene-LOC101515154	29.1561	0.298171	-1.74579	0.883038	-1.97702	0.048039	0.555011	outer envelope pore protein 16-2, chloroplastic	P:amino acid transmembrane transport; F:amino acid transmembrane transporter activity; C:integral component of chloroplast outer membrane
gene-LOC101493681	3.37687	0.050779	-4.29963	2.17596	-1.97597	0.048158	0.555518	DUF239 domain protein	C:integral component of membrane
gene-LOC101511264	28.0755	0.377264	-1.40635	0.715376	-1.9659	0.049311	0.562711	DUF241 domain protein
MSTRG.6296	39.8076	0.386974	-1.36969	0.698219	-1.96169	0.049798	0.565098	---NA---

## Sheet: PUSA372_upregulated genes
GeneNames	baseMean	FoldChange	log2FoldChange	lfcSE	stat	pvalue	padj	Description	GO Names
gene-LOC101497123	289.776	18.7592	4.22953	0.411425	10.2802	0	0	zinc finger Ran-binding domain-containing protein 2-like	F:metal ion binding; C:integral component of membrane
gene-LOC101497071	85.6118	31.3544	4.9706	0.531152	9.35815	0	0	probable inorganic phosphate transporter 1-3	P:phosphate ion transport; P:transmembrane transport; F:inorganic phosphate transmembrane transporter activity; F:symporter activity; F:hydrolase activity; C:integral component of membrane
gene-LOC101498448	831.574	5.89785	2.56019	0.282939	9.04854	0	0	zinc finger Ran-binding domain-containing protein 2-like	F:metal ion binding
gene-LOC101497050	117.638	34.7263	5.11796	0.587484	8.71166	0	0	putative bark agglutinin LECRPA3	F:carbohydrate binding; C:integral component of membrane
gene-LOC101502430	80.2002	13.9008	3.79709	0.496903	7.64151	0	0	non-functional NADPH-dependent codeinone reductase 2	F:alditol:NADP+ 1-oxidoreductase activity; F:D-threo-aldose 1-dehydrogenase activity; C:cytosol
gene-LOC101514581	516.871	3.77919	1.91808	0.255173	7.51678	0	0	UDP-glycosyltransferase 1	F:UDP-glycosyltransferase activity
gene-LOC101498087	138.838	6.55299	2.71215	0.386159	7.02341	0	0	L-ascorbate oxidase	F:copper ion binding; F:L-ascorbate oxidase activity; C:extracellular region
gene-LOC101488886	1626.31	2.9203	1.54612	0.235069	6.57729	0	0	Glutelin type-A 2	F:isomerase activity; F:nutrient reservoir activity; C:protein storage vacuole; C:endoplasmic reticulum
gene-LOC101504169	1594.73	2.78288	1.47658	0.22908	6.4457	0	0	bidirectional sugar transporter SWEET3	P:carbohydrate transmembrane transport; F:sugar transmembrane transporter activity; C:plasma membrane; C:integral component of membrane
gene-LOC101495054	247.046	3.57289	1.83709	0.286343	6.4157	0	0	uncharacterized protein LOC101495054
gene-LOC101493476	322.698	5.23975	2.3895	0.374114	6.38708	0	0	Late embryogenesis abundant protein
gene-LOC101503875	303.006	3.96942	1.98893	0.320333	6.20893	0	1e-06	high affinity nitrate transporter 2.4	P:nitrate transport; P:transmembrane transport; P:cellular response to nitrate; F:nitrate transmembrane transporter activity; C:plasma membrane; C:plant-type vacuole membrane; C:integral component of membrane
gene-LOC101514447	403.306	3.30328	1.7239	0.281329	6.12771	0	1e-06	UDP-glycosyltransferase 1	F:UDP-glycosyltransferase activity
gene-LOC101491323	1327.06	2.91497	1.54348	0.256193	6.02468	0	2e-06	pterocarpan synthase 1	P:defense response; F:lyase activity; F:isomerase activity; C:apoplast
gene-LOC101488548	1018.13	2.78998	1.48025	0.252374	5.86531	0	4e-06	uncharacterized protein LOC101488548
gene-LOC101499465	493.186	2.92188	1.54689	0.268038	5.77118	0	6e-06	WAT1-related protein At2g37460	F:transmembrane transporter activity; C:integral component of membrane
gene-LOC101500354	150.833	3.89352	1.96108	0.3409	5.75265	0	6e-06	protein PLANT CADMIUM RESISTANCE 2-like	P:cytokinesis by cell plate formation
gene-LOC101513147	137.996	4.65867	2.21992	0.393464	5.64198	0	1.2e-05	patatin-like phospholipase	P:lipid catabolic process; F:phospholipase activity; F:acylglycerol lipase activity; C:integral component of membrane
gene-LOC101513274	546.405	2.62779	1.39385	0.256892	5.42582	0	3.9e-05	probable protein phosphatase 2C 72	P:dephosphorylation; F:phosphatase activity; C:nucleus; C:cytosol
gene-LOC101513510	124.232	3.80527	1.928	0.36064	5.34605	0	5.4e-05	DUF1262 family protein
gene-LOC101492912	926.387	3.96227	1.98633	0.376412	5.277	0	7.3e-05	cyclin-dependent kinase 18	P:plant-type cell wall organization; F:structural constituent of cell wall
gene-LOC101505605	87.7706	4.09977	2.03554	0.389796	5.22207	0	9.7e-05	AAA-ATPase ASD, mitochondrial	F:ATP binding; F:ATP hydrolysis activity; C:integral component of membrane
gene-LOC101496819	1086.99	2.148	1.10299	0.215525	5.1177	0	0.000161	TMV resistance protein N-like	P:signal transduction; F:NAD+ nucleosidase activity
gene-LOC101500741	14.7839	155.163	7.27764	1.43336	5.07734	0	0.000194	putative expansin-B2	P:sexual reproduction; C:extracellular region; C:integral component of membrane
gene-LOC101501102	148.664	4.56198	2.18966	0.449462	4.87174	1e-06	0.000488	protein ALP1-like	F:metal ion binding
gene-LOC101507323	83.5237	4.06998	2.02502	0.424272	4.77294	2e-06	0.000689	basic form of pathogenesis-related protein 1	P:defense response; C:extracellular space
gene-LOC101501038	307.665	2.91283	1.54242	0.325659	4.73631	2e-06	0.000792	NDR1/HIN1-like protein 10	P:defense response to other organism; C:plasmodesma; C:integral component of membrane; C:anchored component of plasma membrane
gene-LOC101488764	12.8272	135.407	7.08116	1.50263	4.71251	2e-06	0.000876	putative hypoxia induced protein	P:mitochondrial cytochrome c oxidase assembly; C:mitochondrial respirasome; C:integral component of mitochondrial inner membrane
gene-LOC101489202	139.129	3.20656	1.68103	0.357114	4.70726	3e-06	0.000885	auxin-responsive protein SAUR72	P:auxin-activated signaling pathway
gene-LOC101504669	301.415	2.32926	1.21988	0.259657	4.69802	3e-06	0.000885	calcium-binding EF-hand protein	F:calcium ion binding
gene-LOC101493042	853.161	2.12565	1.0879	0.235621	4.61718	4e-06	0.001246	receptor-like cytosolic serine/threonine-protein kinase RBK1	P:protein phosphorylation; F:protein serine/threonine kinase activity; F:ATP binding
gene-LOC101494541	267.897	2.72684	1.44723	0.316214	4.57674	5e-06	0.001406	peroxidase P7	P:response to oxidative stress; P:hydrogen peroxide catabolic process; P:cellular oxidant detoxification; F:peroxidase activity; F:heme binding; F:metal ion binding; C:extracellular region
MSTRG.16098	88.8391	3.89371	1.96115	0.42996	4.56123	5e-06	0.001494	calmodulin-4-like isoform X2	F:calcium ion binding; C:integral component of membrane
gene-LOC101512270	184.791	2.58844	1.37208	0.303168	4.52583	6e-06	0.001702	bidirectional sugar transporter N3-like	C:membrane
gene-LOC101498064	123.554	3.75332	1.90817	0.423114	4.50982	6e-06	0.00177	protein DMR6-LIKE OXYGENASE 1 isoform X2	F:naringenin 3-dioxygenase activity; F:metal ion binding
gene-LOC101490245	352.685	3.08309	1.62438	0.36148	4.49368	7e-06	0.001865	Retrovirus-related Pol polyprotein from transposon TNT 1-94	P:DNA integration; F:nucleic acid binding; F:zinc ion binding
gene-LOC101488854	43.4006	5.21588	2.38291	0.534992	4.4541	8e-06	0.002174	putative calcium-binding protein CML19	F:calcium ion binding
gene-LOC101500045	996.563	2.03147	1.02252	0.229596	4.45359	8e-06	0.002174	basic 7S globulin-like	P:proteolysis; F:aspartic-type endopeptidase activity
gene-LOC105852721	169.796	2.9203	1.54611	0.351921	4.39335	1.1e-05	0.002664	putative arabinogalactan peptide, AGP	C:membrane; C:integral component of membrane
gene-LOC101512092	1385.16	2.20945	1.14369	0.262634	4.35469	1.3e-05	0.003054	nematode resistance protein-like HSPRO2	P:defense response; P:tryptophan catabolic process to kynurenine; F:tryptophan 2,3-dioxygenase activity; F:heme binding; F:metal ion binding
gene-LOC101489803	156.779	2.71075	1.43869	0.334182	4.30512	1.7e-05	0.003677	glycosyl hydrolase family 9 protein	P:cellulose catabolic process; F:cellulase activity; C:integral component of membrane
gene-LOC101499702	857.174	2.51179	1.32872	0.30913	4.29825	1.7e-05	0.003757	Calcium-binding allergen Ole e 8	F:calcium ion binding
gene-LOC101511270	412.064	3.56849	1.83531	0.428515	4.28296	1.8e-05	0.00395	pathogenesis-related protein class 10	P:defense response; P:response to biotic stimulus; P:abscisic acid-activated signaling pathway; P:negative regulation of catalytic activity; P:regulation of protein serine/threonine phosphatase activity; F:protein phosphatase inhibitor activity; F:abscisic acid binding; F:signaling receptor activity; C:nucleus; C:cytoplasm
gene-LOC101502156	63.0952	4.49738	2.16908	0.506777	4.28016	1.9e-05	0.003963	isoflavone 2'-hydroxylase	F:iron ion binding; F:heme binding; F:isoflavone 2'-hydroxylase activity; F:4'-methoxyisoflavone 2'-hydroxylase activity; F:aromatase activity; C:endoplasmic reticulum membrane; C:integral component of membrane
gene-LOC101488475	208.249	2.70484	1.43554	0.335781	4.27524	1.9e-05	0.004014	germin family protein	F:manganese ion binding; C:cell wall; C:apoplast
gene-LOC101496910	38.2871	11.1798	3.48282	0.818101	4.2572	2.1e-05	0.004174	ethylene-responsive transcription factor erf017-like protein	P:regulation of transcription, DNA-templated; F:DNA binding; F:DNA-binding transcription factor activity; C:nucleus
gene-LOC105852218	276.499	3.20427	1.68	0.394817	4.25513	2.1e-05	0.004174	uncharacterized protein LOC105852218	C:membrane; C:integral component of membrane
gene-LOC101490742	166.852	3.49372	1.80476	0.425321	4.2433	2.2e-05	0.004277	---NA---
gene-LOC101502011	440.525	2.4427	1.28848	0.30717	4.19466	2.7e-05	0.00505	protein EXORDIUM-like	C:extracellular space
gene-LOC101504687	214.112	2.34993	1.23262	0.302283	4.0777	4.5e-05	0.007956	putative expansin-A30	P:plant-type cell wall organization; C:extracellular region; C:cell wall; C:integral component of membrane
gene-LOC101491218	54.7225	4.46143	2.15751	0.530588	4.06625	4.8e-05	0.008294	peroxidase P7-like	P:response to oxidative stress; P:hydrogen peroxide catabolic process; P:cellular oxidant detoxification; F:peroxidase activity; F:heme binding; F:metal ion binding; C:extracellular region; C:integral component of membrane
gene-LOC101502816	65.4393	3.77763	1.91748	0.473877	4.04637	5.2e-05	0.008804	BON1-associated protein 2	P:defense response
gene-LOC113785170	39.3199	6.77524	2.76027	0.682227	4.04597	5.2e-05	0.008804	---NA---
gene-LOC113788243	7.97	83.5122	6.38392	1.63598	3.90219	9.5e-05	0.014372	---NA---
gene-LOC101503695	791.638	2.14869	1.10346	0.283339	3.89448	9.8e-05	0.014642	phosphoenolpyruvate carboxykinase (ATP) 1-like isoform X1	P:gluconeogenesis; P:phosphorylation; F:phosphoenolpyruvate carboxykinase (ATP) activity; F:ATP binding; F:kinase activity
gene-LOC101503489	1104.12	2.01722	1.01237	0.260763	3.88234	0.000103	0.015127	putative rlpA-like protein, double-psi beta-barrel	P:polysaccharide catabolic process; P:chitin catabolic process; P:response to virus; P:systemic acquired resistance; P:response to ethylene; P:defense response to bacterium; P:defense response to fungus; P:response to herbivore; P:RNA phosphodiester bond hydrolysis; F:ribonuclease activity; F:chitinase activity; F:chitin binding
gene-LOC101496258	20.8139	13.2478	3.72768	0.960268	3.88192	0.000104	0.015127	ethylene-responsive transcription factor erf017-like protein	P:regulation of transcription, DNA-templated; F:DNA binding; F:DNA-binding transcription factor activity; C:nucleus
gene-LOC113784339	71.9177	3.0428	1.6054	0.415046	3.86801	0.00011	0.015915	E3 ubiquitin-protein ligase	P:protein ubiquitination; F:ubiquitin-protein transferase activity
gene-LOC101513550	4101.48	2.1274	1.08909	0.282048	3.86138	0.000113	0.016149	calcium-binding protein KIC	F:calcium ion binding
gene-LOC101494493	33.8016	4.78844	2.25956	0.601502	3.75652	0.000172	0.022561	patatin-like protein 2	P:lipid metabolic process; F:lipase activity
gene-LOC113784773	6.94281	72.9045	6.18794	1.66067	3.72617	0.000194	0.02475	hypothetical protein	C:mitochondrion
gene-LOC101508249	1394.48	2.03815	1.02726	0.276089	3.72076	0.000199	0.024899	uncharacterized protein LOC101508249
gene-LOC101492756	357.433	2.6052	1.38139	0.379146	3.64344	0.000269	0.031879	transmembrane protein, putative	C:integral component of membrane
gene-LOC101493323	287.178	2.04552	1.03247	0.283543	3.6413	0.000271	0.031879	Protein phosphatase 1 regulatory subunit pprA	F:adenylate cyclase activity; F:protein kinase binding; C:cytoplasm
gene-UGT88E7	165.136	2.27867	1.18819	0.328025	3.62227	0.000292	0.033799	UDP-glycosyltransferase 1	F:UDP-glycosyltransferase activity
gene-LOC101501686	335.063	2.09792	1.06896	0.297807	3.58944	0.000331	0.037409	protein EXORDIUM-like	C:extracellular space
gene-LOC101508089	393.224	2.06167	1.04382	0.292946	3.56317	0.000366	0.03987	LOB domain-containing protein 25
gene-LOC101504947	105.162	2.49879	1.32123	0.373355	3.53881	0.000402	0.04304	disease resistance response protein	C:apoplast
gene-LOC101514918	45.6089	3.88374	1.95745	0.559245	3.50015	0.000465	0.047679	zinc finger BED domain-containing protein RICESLEEPER 2-like	F:DNA binding; F:protein dimerization activity
gene-LOC113787160	70.4306	5.60388	2.48643	0.710506	3.49951	0.000466	0.047679	hypothetical protein	P:histone methylation
gene-LOC101499805	5.92887	62.3948	5.96335	1.70462	3.49836	0.000468	0.047679	ethylene-responsive transcription factor ERF109	P:regulation of transcription, DNA-templated; F:DNA binding; F:DNA-binding transcription factor activity; C:nucleus
gene-LOC101512146	188.348	2.33259	1.22194	0.352322	3.46824	0.000524	0.051971	ethylene-responsive transcription factor 2-like	P:regulation of transcription, DNA-templated; P:ethylene-activated signaling pathway; F:DNA binding; F:DNA-binding transcription factor activity; C:nucleus
gene-LOC101493027	40.1932	3.70355	1.88891	0.545242	3.46435	0.000532	0.052276	plant intracellular Ras-group-related LRR protein 6	F:adenylate cyclase activity; F:protein binding
gene-LOC101494640	88.1749	2.84378	1.50781	0.436285	3.45602	0.000548	0.053688	ankyrin repeat protein	C:integral component of membrane
MSTRG.716	252.48	2.10153	1.07144	0.31143	3.44038	0.000581	0.056167	peroxidase	P:response to oxidative stress; P:hydrogen peroxide catabolic process; P:cellular oxidant detoxification; F:peroxidase activity; F:heme binding; F:metal ion binding; C:extracellular region; C:integral component of membrane
gene-LOC101496827	298.421	2.07241	1.05131	0.309521	3.39658	0.000682	0.062546	nematode resistance protein-like HSPRO2	P:defense response; P:tryptophan catabolic process to kynurenine; F:oxidoreductase activity; F:heme binding; F:metal ion binding
gene-LOC101504876	59.4982	3.49929	1.80706	0.532496	3.39357	0.00069	0.062735	protein FANTASTIC FOUR 3
gene-LOC101515110	68.3436	2.645	1.40327	0.414769	3.38325	0.000716	0.064629	acid phosphatase 1	P:dephosphorylation; F:acid phosphatase activity; F:nutrient reservoir activity; C:integral component of membrane
gene-LOC113783915	205.205	2.36135	1.23961	0.370531	3.34549	0.000821	0.070342	---NA---
gene-LOC101503455	45.3206	3.39735	1.76441	0.527648	3.34391	0.000826	0.070342	protein DETOXIFICATION 27-like	P:xenobiotic detoxification by transmembrane export across the plasma membrane; F:binding; F:antiporter activity; F:xenobiotic transmembrane transporter activity; C:integral component of membrane
gene-LOC101507605	52.8826	3.32945	1.73528	0.520092	3.3365	0.000848	0.071743	pectinesterase inhibitor 4-like	P:negative regulation of catalytic activity; F:enzyme inhibitor activity; F:hydrolase activity
gene-LOC101493136	205.717	2.04225	1.03016	0.309484	3.32864	0.000873	0.073256	Mitochondrial uncoupling protein 5	P:mitochondrial transport; P:thiosulfate transport; P:phosphate ion transmembrane transport; P:succinate transmembrane transport; P:malate transmembrane transport; P:oxaloacetate(2-) transmembrane transport; P:sulfate transmembrane transport; P:proton transmembrane transport; F:sulfate transmembrane transporter activity; F:thiosulfate transmembrane transporter activity; F:oxaloacetate transmembra…
gene-LOC101498247	69.5324	2.80804	1.48957	0.450027	3.30994	0.000933	0.0761	cytochrome P450 93A3	F:iron ion binding; F:heme binding; F:3,9-dihydroxypterocarpan 6a-monooxygenase activity; C:integral component of membrane
gene-LOC105851497	52.6397	3.44768	1.78562	0.54188	3.29524	0.000983	0.07907	probable 2-oxoglutarate-dependent dioxygenase SLC1	F:naringenin 3-dioxygenase activity; F:metal ion binding
gene-LOC101494722	1405.94	2.08308	1.05872	0.322826	3.27953	0.00104	0.082449	calcium-binding protein KRP1-like	F:calcium ion binding
gene-LOC101500107	52.5318	3.02503	1.59695	0.489608	3.2617	0.001107	0.085924	transmembrane protein, putative	C:integral component of membrane
gene-LOC101513826	254.687	2.02278	1.01634	0.314503	3.23158	0.001231	0.092193	probable carboxylesterase 15	F:hydrolase activity
gene-LOC101492172	5.08218	53.542	5.7426	1.77964	3.22682	0.001252	0.093131	putative calcium-binding protein CML19	F:calcium ion binding
gene-LOC113785151	41.3387	3.35467	1.74617	0.543154	3.21487	0.001305	0.096161	---NA---
gene-LOC101505821	164.526	2.1986	1.13659	0.353898	3.21162	0.00132	0.096634	stress induced protein
gene-LOC101500454	40.7196	3.58287	1.84111	0.574451	3.205	0.001351	0.098258	probable trehalose-phosphate phosphatase C	P:cellular metabolic process; F:hydrolase activity
gene-LOC101505732	84.2559	2.75406	1.46156	0.456902	3.19884	0.00138	0.09912	Wound-induced protein 1
gene-LOC101497929	97.3452	2.24273	1.16526	0.364815	3.1941	0.001403	0.099824	late embryogenesis abundant hydroxyproline-rich glycoprotein	P:response to desiccation; C:integral component of membrane
gene-LOC101510975	5.39399	56.3858	5.81726	1.82916	3.18029	0.001471	0.102791	probable root meristem growth factor 8
gene-LOC101504848	227.598	2.04198	1.02997	0.324392	3.17507	0.001498	0.104341	inorganic pyrophosphatase 2-like	P:dephosphorylation; F:phosphatase activity; F:metal ion binding
gene-LOC101489050	23.2496	4.64804	2.21662	0.701077	3.16174	0.001568	0.107925	germin-like protein subfamily 1 member 7	F:manganese ion binding; C:cell wall; C:apoplast
gene-LOC101512147	198.731	2.12668	1.0886	0.344857	3.15668	0.001596	0.108845	phytosulfokines 3	P:signal transduction; P:cell population proliferation; P:cell differentiation; F:growth factor activity; C:extracellular region
gene-LOC101509051	179.11	2.01319	1.00949	0.320486	3.14986	0.001633	0.110422	cysteine-rich repeat secretory protein 55	P:phosphorylation; F:kinase activity
gene-LOC113785580	14.0649	10.5574	3.40018	1.08835	3.12416	0.001783	0.117085	---NA---
MSTRG.13409	95.9901	2.88342	1.52778	0.492317	3.10324	0.001914	0.123214	RALF-like protein
gene-LOC101515639	5.18227	54.8251	5.77677	1.876	3.0793	0.002075	0.127728	ethylene-responsive transcription factor 1B	P:regulation of transcription, DNA-templated; P:ethylene-activated signaling pathway; F:DNA binding; F:DNA-binding transcription factor activity; C:nucleus
gene-LOC101496587	36.0044	5.49542	2.45823	0.800182	3.07209	0.002126	0.129051	ethylene-responsive transcription factor ERF017-like protein	P:regulation of transcription, DNA-templated; F:DNA binding; F:DNA-binding transcription factor activity; C:nucleus
gene-LOC101501207	22.6231	4.92328	2.29962	0.750898	3.06249	0.002195	0.132371	DUF4408 domain protein	C:integral component of membrane
gene-CYP81E3	85.5515	2.69788	1.43183	0.476289	3.00622	0.002645	0.147488	isoflavone 2'-hydroxylase	F:iron ion binding; F:heme binding; F:isoflavone 2'-hydroxylase activity; F:4'-methoxyisoflavone 2'-hydroxylase activity; F:aromatase activity; C:endoplasmic reticulum membrane; C:integral component of membrane
MSTRG.18156	28.2203	4.26892	2.09387	0.696992	3.00415	0.002663	0.147847	pentatricopeptide repeat-containing protein At1g62590-like
gene-LOC101491579	15.8102	7.15879	2.83972	0.945606	3.00306	0.002673	0.147944	WAT1-related protein At1g70260	F:transmembrane transporter activity; C:integral component of membrane
gene-LOC101488816	149.138	2.23558	1.16065	0.39161	2.96379	0.003039	0.160546	germin family protein	F:manganese ion binding; C:cell wall; C:apoplast
gene-LOC101501436	1456.06	2.17672	1.12216	0.380375	2.95013	0.003176	0.166189	calcium-binding protein PBP1	F:calcium ion binding
MSTRG.1939	238.868	2.18683	1.12884	0.383712	2.9419	0.003262	0.169508	---NA---
gene-LOC105852275	15.2389	6.4221	2.68305	0.931312	2.88093	0.003965	0.193832	probable CCR4-associated factor 1 homolog 11	P:RNA phosphodiester bond hydrolysis, exonucleolytic; F:nucleic acid binding; F:poly(A)-specific ribonuclease activity; C:nucleus; C:cytoplasm; C:CCR4-NOT complex
gene-LOC101489648	18.3472	5.96192	2.57578	0.896974	2.87163	0.004084	0.196198	Auxin-responsive protein SAUR71	P:response to auxin
gene-LOC101490540	15.1006	6.76851	2.75884	0.962267	2.86702	0.004144	0.197394	Ethylene-responsive transcription factor ERF112	P:regulation of transcription, DNA-templated; P:ethylene-activated signaling pathway; F:DNA binding; F:DNA-binding transcription factor activity; C:nucleus
MSTRG.19502	19.8549	5.70593	2.51246	0.876525	2.86639	0.004152	0.197394	embryonic abundant-like protein
gene-LOC101514014	120.06	2.05696	1.04051	0.363263	2.86435	0.004179	0.197496	proline-rich protein 3-like	C:cell periphery
gene-LOC101496250	15.1051	6.35776	2.66852	0.932764	2.86087	0.004225	0.198798	probable CCR4-associated factor 1 homolog 11	P:RNA phosphodiester bond hydrolysis, exonucleolytic; F:nucleic acid binding; F:poly(A)-specific ribonuclease activity; C:nucleus; C:cytoplasm; C:CCR4-NOT complex
gene-HSFB3	92.4485	2.18417	1.12708	0.395653	2.84866	0.00439	0.20325	heat stress transcription factor B-3	P:regulation of transcription by RNA polymerase II; F:RNA polymerase II cis-regulatory region sequence-specific DNA binding; F:DNA-binding transcription factor activity; C:nucleus
gene-LOC101515597	17.9303	6.1257	2.61488	0.924338	2.82892	0.004671	0.21321	calcium-binding protein PBP1-like	F:calcium ion binding
gene-CAGOLS2	118.112	2.12202	1.08544	0.38424	2.8249	0.00473	0.21547	galactinol synthase	P:galactose metabolic process; F:inositol 3-alpha-galactosyltransferase activity; C:cytoplasm
gene-LOC101489126	18.0529	5.32448	2.41264	0.854594	2.82314	0.004756	0.216227	auxin-responsive protein SAUR72-like	P:auxin-activated signaling pathway
gene-LOC101496495	84.5723	2.26286	1.17815	0.420405	2.80241	0.005072	0.224298	probable N-acetyltransferase HLS1 isoform X1	F:N-acetyltransferase activity
gene-LOC113784868	4.12252	43.425	5.44045	1.95436	2.78375	0.005373	0.230165	putative transposase, Ptta/En/Spm, plant, Transposase-associated domain-containing protein
gene-LOC101505814	12.8051	6.49137	2.69852	0.974791	2.76831	0.005635	0.237655	transmembrane protein, putative	C:integral component of membrane
gene-LOC101514185	117.234	2.02853	1.02043	0.369762	2.75971	0.005785	0.241488	probable serine/threonine-protein kinase PIX13	P:protein phosphorylation; F:protein serine/threonine kinase activity; F:ATP binding
gene-LOC113786114	4.74742	50.2541	5.65117	2.0482	2.75909	0.005796	0.241504	---NA---
gene-LOC101491996	94.2885	2.11526	1.08084	0.393906	2.7439	0.006071	0.249345	ZIP zinc/iron transport family protein	P:zinc ion transmembrane transport; F:zinc ion transmembrane transporter activity; C:plasma membrane; C:integral component of membrane
gene-LOC101511871	49.1274	2.78438	1.47735	0.549241	2.68981	0.007149	0.280534	Dehydration-responsive element-binding protein 1C	P:regulation of transcription, DNA-templated; F:DNA binding; F:DNA-binding transcription factor activity; C:nucleus
MSTRG.15946	54.0587	2.62127	1.39027	0.518829	2.67963	0.00737	0.287733	---NA---
gene-LOC113784202	41.5762	2.80863	1.48986	0.566321	2.63078	0.008519	0.315034	---NA---
gene-LOC113787033	4.48758	47.5434	5.57117	2.12455	2.62228	0.008734	0.320248	copia-type polyprotein	P:DNA metabolic process; F:binding; F:nucleotidyltransferase activity
gene-LOC113784280	3.54873	37.2437	5.21892	1.99253	2.61925	0.008812	0.321567	putative defensin-like protein 73
gene-LOC101511464	124.251	2.0063	1.00454	0.386755	2.59736	0.009394	0.337959	Phosphoinositide-binding clathrin adaptor, N-terminal; Wiscott-Aldrich syndrome, C-terminal	P:chloroplast organization; C:chloroplast outer membrane
gene-LOC101497351	4.25843	44.9815	5.49126	2.11962	2.59069	0.009579	0.342971	bidirectional sugar transporter N3-like	P:carbohydrate transmembrane transport; F:sugar transmembrane transporter activity; C:plasma membrane; C:integral component of membrane
gene-LOC101492502	58.496	2.27252	1.18429	0.45766	2.58771	0.009662	0.344866	SPX domain-containing membrane protein At4g22990	P:transmembrane transport; F:transmembrane transporter activity; C:integral component of membrane
gene-LOC101509643	98.6928	2.002	1.00144	0.388263	2.57929	0.0099	0.349582	heavy metal-associated isoprenylated plant protein 26-like	F:metal ion binding
gene-LOC113788231	256.987	33.3168	5.05818	1.96158	2.57863	0.009919	0.349714	---NA---
gene-LOC113785847	21.248	3.46166	1.79147	0.702148	2.55141	0.010729	0.368611	uncharacterized protein LOC113787582	P:meristem maintenance; P:meristem development
gene-LOC113784772	43.5464	2.58149	1.3682	0.539423	2.53642	0.011199	0.376306	hypothetical protein MtrunA17_Chr3g0102471
gene-LOC101511071	59.2443	3.15208	1.6563	0.655678	2.5261	0.011534	0.381396	proline-rich receptor-like protein kinase PERK4	P:protein phosphorylation; F:protein serine/threonine kinase activity; F:ATP binding; C:integral component of membrane
gene-LOC113784856	92.4259	2.06873	1.04874	0.41572	2.52271	0.011645	0.38389	pentatricopeptide repeat-containing protein At2g44880-like	P:cellular metabolic process; F:binding
gene-LOC101510149	181.332	2.21161	1.14509	0.454168	2.5213	0.011692	0.38389	heavy metal-associated isoprenylated plant protein 39-like	F:metal ion binding
gene-LOC113788137	4.10988	42.9715	5.42531	2.15606	2.5163	0.011859	0.386608	hypothetical protein PHAVU_002G174300g
gene-LOC105852595	16.2467	7.41195	2.88985	1.16254	2.48581	0.012926	0.412546	---NA---
gene-LOC101493193	3.92199	41.1557	5.36302	2.16458	2.47763	0.013226	0.416917	thaumatin-like protein	P:defense response; C:extracellular region; C:integral component of membrane
gene-LOC101496287	24.4412	3.49381	1.8048	0.728587	2.47712	0.013245	0.416917	transposase, Ptta/En/Spm, plant
gene-NAC24	134.01	2.05767	1.04101	0.422293	2.46514	0.013696	0.4194	NAC transcription factor 47	P:regulation of transcription, DNA-templated; F:DNA binding
MSTRG.3997	41.4822	3.4333	1.7796	0.722416	2.46339	0.013763	0.4194	---NA---
gene-LOC101489305	11.1413	5.80435	2.53714	1.0305	2.46203	0.013815	0.420438	putative neprosin	C:membrane
gene-LOC101493957	54.827	2.11488	1.08058	0.43903	2.46129	0.013844	0.420756	NDR1/HIN1-like protein 6	C:integral component of membrane
gene-TRNAD-GUC-10	6.34023	14.578	3.86572	1.57349	2.45678	0.014019	0.422103	CW7 protein	P:defense response; P:response to biotic stimulus; P:chlorophyll catabolic process; F:calmodulin binding; F:chlorophyllase activity; F:pheophytinase b activity; C:integral component of membrane
gene-LOC101514656	46.3009	2.56411	1.35846	0.554723	2.44889	0.01433	0.426466	---NA---
gene-LOC101490093	3.18332	33.3288	5.0587	2.06674	2.44767	0.014378	0.427362	WUSCHEL-related homeobox 9	P:regulation of transcription, DNA-templated; P:regulation of developmental process; F:DNA binding; F:DNA-binding transcription factor activity; C:nucleus
gene-LOC101497927	42.7733	2.49419	1.31857	0.538845	2.44704	0.014404	0.427556	3,9-dihydroxypterocarpan 6A-monooxygenase	F:iron ion binding; F:heme binding; F:3,9-dihydroxypterocarpan 6a-monooxygenase activity; C:integral component of membrane
gene-LOC113784455	9.20693	8.51031	3.08921	1.26707	2.43808	0.014765	0.436035	glutathione S-transferase zeta class-like	P:L-phenylalanine catabolic process; P:glutathione metabolic process; F:glutathione transferase activity; F:maleylacetoacetate isomerase activity; C:cytoplasm; C:integral component of membrane
gene-LOC101489024	93.8385	2.76078	1.46507	0.601243	2.43674	0.01482	0.436529	probable serine/threonine-protein kinase PIX13	P:protein phosphorylation; F:protein serine/threonine kinase activity; F:ATP binding
gene-LOC101494758	26.1434	3.33634	1.73827	0.715052	2.43097	0.015059	0.43994	uncharacterized protein LOC101494758
gene-LOC101512691	135.432	2.01578	1.01134	0.419484	2.41091	0.015913	0.452102	probable calcium-binding protein CML45	F:calcium ion binding; C:membrane
gene-LOC101492951	31.8919	2.65322	1.40774	0.59211	2.3775	0.01743	0.475512	protein LURP-one-related 10-like
gene-LOC101500629	60.4556	2.53513	1.34206	0.566291	2.36991	0.017792	0.478258	zinc finger protein ZAT11-like	P:response to chitin
MSTRG.2443	60.8401	2.61393	1.38622	0.58562	2.36709	0.017928	0.480717	elongation factor
gene-LOC113787178	59.4419	2.21688	1.14853	0.487262	2.35711	0.018418	0.4885	auxin-binding protein abp19a-like	F:manganese ion binding; C:cell wall; C:apoplast
gene-LOC101501740	36.9232	2.55727	1.3546	0.579852	2.33612	0.019485	0.506252	transcription factor HEC1	F:protein dimerization activity; C:nucleus
gene-LOC101513530	83.7876	2.15334	1.10658	0.473798	2.33555	0.019515	0.506452	signaling peptide TAXIMIN 2	C:integral component of membrane
gene-LOC101502987	2.93858	31.0656	4.95725	2.12664	2.33102	0.019752	0.510877	(+)-neomenthol dehydrogenase	F:carbonyl reductase (NADPH) activity; C:membrane
gene-LOC105852449	23.8594	3.02175	1.59539	0.689241	2.3147	0.020629	0.523523	protein STRUBBELIG-RECEPTOR FAMILY 7	F:nucleotide binding; F:transferase activity
gene-LOC101505202	30.0809	2.86035	1.51619	0.655883	2.31168	0.020795	0.526573	RING-H2 finger protein ATL3	P:protein ubiquitination; C:integral component of membrane
gene-LOC101515131	2.8512	30.0841	4.91093	2.13298	2.30238	0.021314	0.533806	uncharacterized protein LOC101515131
gene-LOC113785404	3.43515	36.4002	5.18588	2.25478	2.29995	0.021451	0.536072	---NA---
gene-LOC113785886	13.0717	6.86668	2.77961	1.21873	2.28075	0.022563	0.550647	hypothetical protein PHJA_000847900, partial	C:integral component of membrane
gene-LOC101509395	66.3207	2.24399	1.16607	0.517168	2.25472	0.024151	0.574712	DUF761 domain protein
gene-LOC101512255	2.93371	30.6767	4.93907	2.19264	2.25257	0.024286	0.575289	geraniol 8-hydroxylase	F:iron ion binding; F:heme binding; F:geraniol 10-hydroxylase activity; C:integral component of membrane
gene-LOC101501890	15.3297	3.65824	1.87115	0.831298	2.25088	0.024393	0.576286	bidirectional sugar transporter SWEET2-like	P:protein phosphorylation; P:carbohydrate transport; P:phosphorylation; F:nucleotide binding; F:protein kinase activity; F:protein serine/threonine kinase activity; F:protein serine/threonine kinase activity; F:ATP binding; F:kinase activity; F:transferase activity; F:protein serine kinase activity; C:membrane; C:integral component of membrane
gene-LOC113785826	16.4321	3.7091	1.89107	0.84223	2.24531	0.024748	0.583213	phosphatidate phosphatase PAH1	P:dephosphorylation; P:cellular lipid metabolic process; F:phosphatidate phosphatase activity
gene-LOC113787319	4.09884	43.2084	5.43324	2.42137	2.24387	0.024841	0.584448	---NA---
gene-LOC101497860	9.76182	5.18556	2.3745	1.06222	2.2354	0.025391	0.589521	probable CCR4-associated factor 1 homolog 11	P:RNA phosphodiester bond hydrolysis, exonucleolytic; F:nucleic acid binding; F:poly(A)-specific ribonuclease activity; C:nucleus; C:cytoplasm; C:CCR4-NOT complex
gene-LOC101503244	59.6541	2.04163	1.02972	0.461427	2.23161	0.025641	0.592764	senescence-specific cysteine protease SAG39	P:proteolysis involved in cellular protein catabolic process; F:cysteine-type endopeptidase activity; F:2-alkenal reductase [NAD(P)+] activity; C:extracellular space; C:lysosome; C:integral component of membrane
gene-LOC101509559	17.3711	3.15893	1.65943	0.74651	2.22292	0.026221	0.598487	actin cross-linking protein
gene-LOC101489908	4.3855	14.8682	3.89416	1.7525	2.22206	0.026279	0.599223	nucleotide-diphospho-sugar transferase family protein	C:integral component of membrane
gene-LOC113784675	3.2091	33.703	5.0748	2.28914	2.2169	0.02663	0.601495	charged multivesicular body protein 1-like
gene-LOC101502405	34.0031	2.61757	1.38823	0.627266	2.21314	0.026888	0.604029	inorganic pyrophosphatase 2-like	F:phosphatase activity
gene-LOC101496212	22.4199	3.00324	1.58652	0.718461	2.20822	0.027229	0.607576	ethylene-responsive transcription factor 1B	P:regulation of transcription, DNA-templated; P:ethylene-activated signaling pathway; F:DNA binding; F:DNA-binding transcription factor activity; C:nucleus
gene-LOC101500647	40.2792	2.41144	1.26989	0.576656	2.20217	0.027654	0.61228	copper transport protein CCH	F:metal ion binding
gene-LOC101510280	21.4867	3.61915	1.85565	0.848738	2.18636	0.028789	0.619806	transcription factor bHLH85-like	F:protein dimerization activity; C:nucleus
gene-LOC101500982	37.7429	2.50561	1.32516	0.606874	2.18358	0.028993	0.622678	protein SAR DEFICIENT 1-like isoform X1	P:regulation of transcription, DNA-templated; P:regulation of salicylic acid biosynthetic process; F:DNA-binding transcription factor activity; F:calmodulin binding; F:sequence-specific DNA binding; C:nucleus; C:integral component of membrane
gene-LOC101505153	11.0454	4.59476	2.19999	1.01008	2.17803	0.029404	0.624984	---NA---
gene-LOC101508799	7.46732	6.38869	2.67552	1.23355	2.16896	0.030086	0.632522	putative glucose-6-phosphate 1-epimerase	P:carbohydrate metabolic process; P:regulation of transcription, DNA-templated; F:DNA binding; F:carbohydrate binding; F:glucose-6-phosphate 1-epimerase activity; C:cytoplasm
gene-LOC101500247	21.6319	2.85211	1.51203	0.698472	2.16477	0.030405	0.63748	lignin-forming anionic peroxidase-like	P:response to oxidative stress; P:hydrogen peroxide catabolic process; P:cellular oxidant detoxification; F:peroxidase activity; F:heme binding; F:metal ion binding; C:extracellular region
gene-LOC101507187	34.1292	3.14697	1.65396	0.764582	2.16322	0.030524	0.638218	DNA polymerase lambda isoform X1	P:DNA repair; P:DNA biosynthetic process; F:DNA binding; F:DNA-directed DNA polymerase activity; F:metal ion binding; C:nucleus
gene-LOC101494443	28.4956	2.95229	1.56184	0.723873	2.15761	0.030958	0.642027	uncharacterized protein LOC101494443
gene-LOC105852151	2.54501	26.7447	4.74118	2.20059	2.15451	0.0312	0.644713	Ulp1 protease family, carboxy-terminal domain protein	P:glycolytic process; P:proteolysis; F:DNA binding; F:phosphoglycerate kinase activity; F:ATP binding; F:cysteine-type peptidase activity; C:integral component of membrane
gene-LOC101513640	4.97718	12.0656	3.59282	1.67837	2.14066	0.032302	0.658562	Peroxidase 16	P:response to oxidative stress; P:hydrogen peroxide catabolic process; P:cellular oxidant detoxification; F:peroxidase activity; F:heme binding; F:metal ion binding; C:extracellular region; C:integral component of membrane
gene-LOC105852835	17.5035	3.18675	1.67208	0.784987	2.13008	0.033165	0.666092	Ulp1 protease family, carboxy-terminal domain protein	P:glycolytic process; P:proteolysis; F:phosphoglycerate kinase activity; F:ATP binding; F:cysteine-type peptidase activity
gene-LOC101489685	3.92206	21.1864	4.40506	2.06887	2.12921	0.033237	0.666497	thaumatin-like protein	P:defense response; C:extracellular region; C:integral component of membrane
gene-LOC101507306	33.4623	2.28549	1.19251	0.561284	2.1246	0.03362	0.669354	protein JINGUBANG-like	P:phosphorylation; F:protein binding; F:kinase activity
gene-LOC105851085	31.9262	2.54703	1.34882	0.64152	2.10253	0.035507	0.690719	protein P21-like	P:defense response; C:extracellular region
gene-LOC105851362	2.89763	30.5159	4.93149	2.36308	2.08689	0.036898	0.708771	pto-interacting protein 1-like	P:protein phosphorylation; F:protein serine/threonine kinase activity; F:ATP binding; C:integral component of membrane
MSTRG.13902	49.6403	2.11791	1.08264	0.519137	2.08546	0.037028	0.710194	---NA---
gene-LOC105852660	8.68726	9.72491	3.28169	1.57413	2.08476	0.037091	0.710194	Putative serine/threonine-protein kinase yrzF	P:phosphorylation; F:kinase activity
gene-LOC101512221	50.3598	2.08237	1.05823	0.515904	2.05121	0.040247	0.740417	NDR1/HIN1-like protein 13	C:integral component of membrane
gene-LOC101496720	13.4681	3.5197	1.81545	0.891769	2.03579	0.041772	0.754019	F-box protein interaction domain protein	F:protein binding
gene-LOC113784584	2.76382	29.0958	4.86274	2.39658	2.02903	0.042455	0.761271	---NA---
gene-LOC101511637	36.6227	2.29681	1.19963	0.600018	1.99933	0.045573	0.785223	probable 2-oxoglutarate-dependent dioxygenase SLC1	F:dioxygenase activity
gene-LOC101504817	8.81478	5.09783	2.34988	1.1767	1.99702	0.045823	0.785756	LOB domain-containing protein 12	F:carbamoyl-phosphate synthase (glutamine-hydrolyzing) activity
gene-LOC113785158	17.1129	3.0271	1.59794	0.801808	1.99292	0.046271	0.788356	uncharacterized GPI-anchored protein At5g19250-like	C:integral component of membrane
gene-LOC105852066	20.7778	218.699	7.7728	3.9088	1.98854	0.046752	0.793338	uncharacterized protein LOC105851360 isoform X2
gene-LOC101493024	16.8599	2.81726	1.49429	0.751954	1.98721	0.046899	0.794333	cytokinin dehydrogenase 3	P:cytokinin metabolic process; F:cytokinin dehydrogenase activity; F:FAD binding
gene-LOC101508963	2.25155	23.7695	4.57104	2.31258	1.9766	0.048087	0.804348	L-type lectin-domain containing receptor kinase IX.1-like	P:defense response to oomycetes; P:protein phosphorylation; P:transmembrane receptor protein serine/threonine kinase signaling pathway; P:defense response to bacterium; F:transmembrane receptor protein serine/threonine kinase activity; F:ATP binding; F:carbohydrate binding; C:plasma membrane; C:integral component of membrane
gene-LOC101491665	15.8066	4.025	2.00899	1.02294	1.96393	0.049538	0.818034	protein DMP2-like	P:endomembrane system organization; C:integral component of membrane

## Sheet: PUSA372_downregulated genes
GeneNames	baseMean	FoldChange	log2FoldChange	lfcSE	stat	pvalue	padj	Description	GO Names
gene-LOC113785208	206.734	0.000422	-11.2112	1.23425	-9.08348	0	0	40S ribosomal protein S5	P:ribosomal small subunit assembly; P:translation; F:mRNA binding; F:structural constituent of ribosome; F:rRNA binding; C:cytosolic small ribosomal subunit
gene-LOC101514936	512.295	0.146314	-2.77286	0.308313	-8.99367	0	0	thioredoxin-like protein CXXS1	F:monodehydroascorbate reductase (NADH) activity
gene-LOC101495554	4249.04	0.235803	-2.08435	0.247696	-8.41493	0	0	gibberellin-regulated protein 1-like	P:gibberellic acid mediated signaling pathway; C:extracellular region
gene-LOC101514098	209.788	0.211756	-2.23953	0.296537	-7.55227	0	0	cytochrome P450 71D8	F:monooxygenase activity; F:iron ion binding; F:oxidoreductase activity, acting on paired donors, with incorporation or reduction of molecular oxygen; F:heme binding; C:integral component of membrane
gene-LOC101491646	779.198	0.317719	-1.65418	0.231204	-7.15461	0	0	dirigent protein 22-like	C:apoplast
gene-LOC101510547	1806.14	0.184352	-2.43946	0.347071	-7.02871	0	0	DUF4408 domain protein	C:integral component of membrane
gene-LOC101495372	1296.64	0.264108	-1.9208	0.277913	-6.9115	0	0	S-type anion channel SLAH1	P:cellular ion homeostasis; P:inorganic anion transport; P:ion transmembrane transport; F:voltage-gated anion channel activity; C:integral component of membrane
gene-LOC101498230	218.841	0.234791	-2.09055	0.306166	-6.82817	0	0	cytochrome P450 71D8-like	F:monooxygenase activity; F:iron ion binding; F:oxidoreductase activity, acting on paired donors, with incorporation or reduction of molecular oxygen; F:heme binding; C:integral component of membrane
gene-LOC101515529	318.606	0.20377	-2.29499	0.354714	-6.46995	0	0	wall-associated receptor kinase-like 20	P:phosphorylation; F:kinase activity; F:polysaccharide binding
gene-LOC101488235	5442.98	0.299783	-1.73801	0.273102	-6.36398	0	0	plasma membrane-associated cation-binding protein 1	C:anchored component of plasma membrane
gene-LOC101489334	173.321	0.204401	-2.29052	0.368042	-6.22353	0	1e-06	18S rRNA (guanine-N(7))-methyltransferase RID2-like	P:rRNA (guanine-N7)-methylation; F:rRNA (guanine) methyltransferase activity; C:nucleus; C:cytoplasm
gene-LOC101495087	1057.15	0.4176	-1.25981	0.210112	-5.99587	0	2e-06	alkane hydroxylase MAH1	F:monooxygenase activity; F:iron ion binding; F:oxidoreductase activity, acting on paired donors, with incorporation or reduction of molecular oxygen; F:heme binding; C:integral component of membrane
gene-LOC101512112	263.2	0.196215	-2.34949	0.404689	-5.80567	0	5e-06	Myb-related protein Myb4	C:nucleus
gene-LOC101492932	778.553	0.373447	-1.42103	0.245645	-5.78488	0	6e-06	xyloglucan endotransglucosylase/hydrolase protein A	P:xyloglucan metabolic process; P:cell wall biogenesis; P:cell wall organization; F:hydrolase activity, hydrolyzing O-glycosyl compounds; F:xyloglucan:xyloglucosyl transferase activity; C:cell wall; C:apoplast
gene-LOC101514980	185.275	0.214616	-2.22017	0.390779	-5.68139	0	1e-05	putative vestitone reductase	F:oxidoreductase activity, acting on the CH-OH group of donors, NAD or NADP as acceptor
gene-LOC101499206	599.448	0.402865	-1.31163	0.242142	-5.41678	0	4e-05	cytochrome P450 72A68-like	F:iron ion binding; F:heme binding; F:11-oxo-beta-amyrin 30-oxidase activity; C:integral component of membrane
gene-LOC101498540	76.7467	0.171998	-2.53953	0.473884	-5.35898	0	5.3e-05	transcription factor FER-LIKE IRON DEFICIENCY-INDUCED TRANSCRIPTION FACTOR	P:regulation of transcription, DNA-templated; F:DNA-binding transcription factor activity; F:sequence-specific DNA binding; F:protein dimerization activity; C:nucleus
gene-LOC101494718	504.065	0.381822	-1.38903	0.259753	-5.3475	0	5.4e-05	protein trichome birefringence-like 19	F:O-acetyltransferase activity; C:Golgi apparatus; C:integral component of membrane
gene-LOC101507623	1537.18	0.304509	-1.71544	0.323419	-5.30409	0	6.7e-05	myb transcription factor	P:regulation of transcription, DNA-templated; F:DNA-binding transcription factor activity; F:sequence-specific DNA binding; C:nucleus; C:membrane
gene-LOC101506580	749.278	0.347681	-1.52416	0.28837	-5.28544	0	7.2e-05	annexin D4	F:calcium ion binding; F:calcium-dependent phospholipid binding; C:cytoplasm
gene-LOC101512627	2046.52	0.422429	-1.24322	0.242332	-5.13023	0	0.000154	universal stress protein A-like protein
gene-LOC113783892	1322.25	0.464943	-1.10488	0.217747	-5.07412	0	0.000194	glutathione S-transferase-like protein	P:glutathione metabolic process; F:glutathione transferase activity; F:protein binding; F:oxidoreductase activity; C:cytoplasm
gene-LOC101496038	381.416	0.370368	-1.43297	0.282982	-5.06381	0	0.0002	DUF1997 family protein
gene-LOC101496510	345.222	0.388916	-1.36247	0.274459	-4.96421	1e-06	0.000329	protein trichome birefringence-like 19	F:O-acetyltransferase activity; C:Golgi apparatus; C:integral component of membrane
gene-LOC101508332	291.821	0.317986	-1.65297	0.336519	-4.91196	1e-06	0.000416	probable membrane-associated kinase regulator 6	P:phosphorylation; F:kinase activity
gene-LOC101492809	396.227	0.354443	-1.49637	0.304731	-4.91048	1e-06	0.000416	putative UDP-rhamnose:rhamnosyltransferase 1	F:UDP-glycosyltransferase activity; C:integral component of membrane; C:intracellular membrane-bounded organelle
gene-LOC101503006	442.489	0.34978	-1.51548	0.309451	-4.89733	1e-06	0.000437	monothiol glutaredoxin-S2	P:negative regulation of transcription by RNA polymerase II; P:cellular oxidant detoxification; F:thioredoxin-disulfide reductase activity; F:glutathione oxidoreductase activity; C:cytoplasm
gene-LOC101499003	22.4193	0.048721	-4.35931	0.901464	-4.83581	1e-06	0.00057	ferric reduction oxidase 2	F:metal ion binding; F:ferric-chelate reductase (NADH) activity; C:plasma membrane; C:integral component of membrane
gene-LOC101503885	131.821	0.268321	-1.89797	0.392702	-4.8331	1e-06	0.00057	DUF1685 family protein
gene-LOC113785389	17.6185	0.009759	-6.67904	1.38472	-4.82337	1e-06	0.000588	polyvinylalcohol dehydrogenase-like	C:integral component of membrane
gene-LOC101513090	306.735	0.319476	-1.64622	0.341894	-4.81501	1e-06	0.000602	phenolic glucoside malonyltransferase 1-like	F:O-acyltransferase activity
gene-LOC101499516	22.6708	0.075317	-3.73088	0.777871	-4.79626	2e-06	0.000649	basic 7S globulin-like	P:proteolysis; F:aspartic-type endopeptidase activity
MSTRG.9103	278.832	0.353754	-1.49918	0.312817	-4.79252	2e-06	0.000649	---NA---
gene-LOC101488315	941.647	0.448348	-1.15731	0.241624	-4.78972	2e-06	0.000649	DUF1677 family protein
gene-LOC101505252	1004.17	0.400869	-1.3188	0.276429	-4.77083	2e-06	0.000689	apoptosis-inducing factor homolog A-like	P:respiratory electron transport chain; F:electron-transferring-flavoprotein dehydrogenase activity; F:flavin adenine dinucleotide binding; C:mitochondrion
gene-LOC113787205	559.818	0.401048	-1.31815	0.276586	-4.7658	2e-06	0.000695	---NA---
gene-LOC101507231	1159.68	0.435436	-1.19947	0.255098	-4.70198	3e-06	0.000885	protein SRG1	P:methylation; F:methyltransferase activity; F:1-aminocyclopropane-1-carboxylate oxidase activity; F:metal ion binding; F:thebaine 6-O-demethylase activity; F:thebane O-demethylase activity; F:oripavine 6-O-demethylase activity; F:codeine O-demethylase activity
gene-LOC101488456	312.177	0.370167	-1.43375	0.305016	-4.70058	3e-06	0.000885	DUF674 family protein
gene-LOC113787404	98.2954	0.261953	-1.93262	0.415326	-4.65327	3e-06	0.001085	---NA---
gene-UGT85K8	270.359	0.405915	-1.30075	0.280141	-4.6432	3e-06	0.001123	linamarin synthase 1	F:quercetin 3-O-glucosyltransferase activity; F:quercetin 7-O-glucosyltransferase activity
gene-LOC101493563	12.0572	0.007273	-7.10316	1.53949	-4.61398	4e-06	0.001246	uncharacterized protein LOC101493563
gene-LOC101493578	2637.57	0.407495	-1.29515	0.280764	-4.61294	4e-06	0.001246	nitrile-specifier protein 5	P:regulation of catalytic activity; P:nitrile biosynthetic process; F:protein binding; F:enzyme regulator activity; C:nucleus; C:cytosol
gene-LOC113786320	44.1041	0.10461	-3.2569	0.70783	-4.60125	4e-06	0.001299	peroxidase 64	P:DNA integration; P:cellular oxidant detoxification; F:nucleic acid binding; F:peroxidase activity
gene-LOC101514194	1212.05	0.439389	-1.18643	0.257996	-4.59862	4e-06	0.001299	nicotianamine synthase	P:nicotianamine biosynthetic process; F:nicotianamine synthase activity
gene-LOC101503330	1324.31	0.434861	-1.20138	0.261813	-4.58868	4e-06	0.001345	monothiol glutaredoxin-S2	P:negative regulation of transcription by RNA polymerase II; P:cellular oxidant detoxification; F:thioredoxin-disulfide reductase activity; F:glutathione oxidoreductase activity; C:cytoplasm
gene-LOC101515679	381.644	0.463446	-1.10953	0.244243	-4.54272	6e-06	0.001601	TTG1 protein	F:protein binding; C:nucleus
gene-LOC113787364	10.3784	0.008433	-6.88973	1.51708	-4.54143	6e-06	0.001601	---NA---
gene-LOC101489913	83.1753	0.198916	-2.32977	0.515197	-4.52209	6e-06	0.001711	BTB/POZ domain-containing protein	P:protein ubiquitination
gene-LOC101511983	311.701	0.340506	-1.55425	0.344176	-4.51585	6e-06	0.001741	ZCF37, putative	C:integral component of membrane
gene-LOC113785428	67.4017	0.204194	-2.29199	0.509494	-4.49857	7e-06	0.001844	protein RADIALIS-like 3	P:regulation of transcription, DNA-templated; F:DNA-binding transcription factor activity; C:nucleus
gene-LOC101512560	75.4107	0.269362	-1.89238	0.424183	-4.46124	8e-06	0.002146	UDP-D-apiose/UDP-D-xylose synthase 2	F:catalytic activity
gene-LOC101503024	424.158	0.362003	-1.46593	0.329874	-4.4439	9e-06	0.002249	probable acyl-activating enzyme 6	F:4-coumarate-CoA ligase activity
gene-LOC113787043	45.8677	0.140062	-2.83586	0.63907	-4.43748	9e-06	0.002279	---NA---
gene-LOC101500823	159.18	0.242031	-2.04674	0.461358	-4.43633	9e-06	0.002279	putative UPF0481 protein At3g02645	C:integral component of membrane
gene-LOC101494325	113.538	0.351594	-1.50802	0.340209	-4.43263	9e-06	0.002294	transcription factor MYB90-like	C:nucleus
gene-LOC101490227	531.185	0.353915	-1.49853	0.338394	-4.42834	9e-06	0.002315	acid phosphatase-like protein	P:dephosphorylation; F:acid phosphatase activity; C:integral component of membrane
gene-LOC101498829	609.903	0.379619	-1.39738	0.317701	-4.39839	1.1e-05	0.002631	E3 ubiquitin-protein ligase MARCH8	F:catalytic activity; F:zinc ion binding; C:integral component of membrane
gene-LOC105852187	455.54	0.391432	-1.35316	0.308609	-4.38472	1.2e-05	0.002744	Organ specific protein	C:integral component of membrane
gene-LOC101491119	26.5958	0.120468	-3.05327	0.699299	-4.36619	1.3e-05	0.002956	F-box protein PP2-B15-like	C:membrane
gene-LOC105852475	30.0175	0.086354	-3.5336	0.811419	-4.35484	1.3e-05	0.003054	---NA---
gene-LOC101489028	909.352	0.446794	-1.16232	0.267554	-4.34424	1.4e-05	0.003171	Aldose 1-epimerase	P:glucose metabolic process; P:galactose catabolic process via UDP-galactose; F:aldose 1-epimerase activity; F:carbohydrate binding; C:integral component of membrane
gene-LOC101510352	3510.53	0.4711	-1.08589	0.250562	-4.33384	1.5e-05	0.003292	nicotianamine synthase	P:nicotianamine biosynthetic process; F:nicotianamine synthase activity
gene-LOC101497328	234.628	0.367436	-1.44443	0.334841	-4.31379	1.6e-05	0.00357	protein NRT1/ PTR FAMILY 5.6-like	P:dipeptide transmembrane transport; P:tripeptide transport; F:tripeptide transmembrane transporter activity; F:dipeptide transmembrane transporter activity; C:integral component of membrane
gene-LOC101503860	505.84	0.367695	-1.44342	0.336852	-4.28502	1.8e-05	0.00395	non-specific lipid-transfer protein 1	P:lipid transport; F:lipid binding; C:membrane
gene-LOC101512879	99.808	0.272294	-1.87676	0.439378	-4.27141	1.9e-05	0.004047	DUF241 domain protein
gene-LOC101495563	802.59	0.396271	-1.33544	0.313092	-4.26532	2e-05	0.004121	putative C2 domain-containing protein
gene-LOC101495589	1585.28	0.333264	-1.58526	0.372397	-4.25691	2.1e-05	0.004174	specific tissue protein 1
gene-LOC101501940	1482.52	0.49087	-1.02659	0.241293	-4.25453	2.1e-05	0.004174	non-cyanogenic beta-glucosidase-like	P:carbohydrate metabolic process; P:response to salt stress; P:glucosinolate catabolic process; F:beta-glucosidase activity; F:scopolin beta-glucosidase activity; C:cell wall; C:integral component of membrane
MSTRG.19974	421.112	0.461496	-1.11561	0.262396	-4.25163	2.1e-05	0.004174	E3 ubiquitin-protein ligase At3g02290-like	P:protein ubiquitination; F:ubiquitin-protein transferase activity; F:zinc ion binding; F:ligase activity
gene-LOC101505022	891.579	0.481915	-1.05315	0.247761	-4.25067	2.1e-05	0.004174	3-ketoacyl-CoA synthase 11	P:fatty acid biosynthetic process; F:oxidoreductase activity; F:lyase activity; F:3-oxo-arachidoyl-CoA synthase activity; F:3-oxo-cerotoyl-CoA synthase activity; F:3-oxo-lignoceronyl-CoA synthase activity; F:very-long-chain 3-ketoacyl-CoA synthase activity; C:integral component of membrane
gene-LOC113785271	82.9014	0.314999	-1.66658	0.3933	-4.23743	2.3e-05	0.004354	---NA---	F:protein binding
gene-LOC101508807	56.392	0.215692	-2.21296	0.523388	-4.22814	2.4e-05	0.0045	F-box/FBD/LRR-repeat protein At3g14710-like	F:protein binding
gene-LOC101494332	255.028	0.407994	-1.29338	0.306627	-4.21808	2.5e-05	0.004666	transcription factor DIVARICATA-like	F:DNA binding; C:nucleus
gene-LOC101513097	5340.83	0.391928	-1.35134	0.32074	-4.21319	2.5e-05	0.00473	snakin-2-like precursor	F:hydrolase activity; C:integral component of membrane
gene-LOC101498079	928.759	0.401229	-1.3175	0.31285	-4.2113	2.5e-05	0.00473	sulfite exporter TauE/SafE family protein 3	C:integral component of membrane
gene-LOC113785725	49.1311	0.18948	-2.39988	0.573384	-4.18548	2.8e-05	0.005176	Integrase, catalytic core	P:RNA-dependent DNA biosynthetic process; P:DNA integration; F:nucleic acid binding; F:RNA-directed DNA polymerase activity; F:zinc ion binding
gene-LOC101511385	387.225	0.438127	-1.19058	0.286539	-4.15503	3.3e-05	0.005869	transcription factor TCP13	P:regulation of transcription, DNA-templated; F:DNA-binding transcription factor activity; F:sequence-specific DNA binding; C:nucleus
gene-LOC101499056	505.654	0.490669	-1.02718	0.247948	-4.14272	3.4e-05	0.00612	3-ketoacyl-CoA synthase 19	P:fatty acid biosynthetic process; F:3-oxo-arachidoyl-CoA synthase activity; F:3-oxo-cerotoyl-CoA synthase activity; F:3-oxo-lignoceronyl-CoA synthase activity; F:very-long-chain 3-ketoacyl-CoA synthase activity; C:integral component of membrane
gene-LOC113785388	339.741	0.430688	-1.21528	0.293415	-4.14186	3.4e-05	0.00612	alkane hydroxylase MAH1-like	F:monooxygenase activity; F:iron ion binding; F:oxidoreductase activity, acting on paired donors, with incorporation or reduction of molecular oxygen; F:heme binding; C:integral component of membrane
gene-LOC101508196	173.224	0.357493	-1.48401	0.360999	-4.11085	3.9e-05	0.006949	E3 ubiquitin-protein ligase ATL42	C:integral component of membrane
gene-LOC105851337	514.268	0.47344	-1.07875	0.266575	-4.0467	5.2e-05	0.008804	UPF0496 protein 4
gene-LOC101515720	14.5722	0.042219	-4.56598	1.12894	-4.0445	5.2e-05	0.008804	Histidine-containing phosphotransfer protein 4	P:signal transduction; P:phosphorylation; F:kinase activity; C:cytoplasm
gene-LOC101506943	272.589	0.375763	-1.41211	0.350406	-4.02991	5.6e-05	0.009266	plant/F25P12-18 protein
gene-LOC101490838	160.434	0.342966	-1.54386	0.38364	-4.02425	5.7e-05	0.009423	adenosine deaminase-like protein	F:hydrolase activity
gene-LOC101498456	1509.64	0.497027	-1.0086	0.253887	-3.97265	7.1e-05	0.011412	cytochrome P450 82A4	P:defense response to other organism; F:monooxygenase activity; F:iron ion binding; F:oxidoreductase activity, acting on paired donors, with incorporation or reduction of molecular oxygen; F:heme binding; C:integral component of membrane
gene-LOC101505175	619.169	0.396628	-1.33414	0.335869	-3.9722	7.1e-05	0.011412	UPF0481 protein At3g47200-like	C:integral component of membrane
gene-LOC101499818	180.466	0.379122	-1.39927	0.352614	-3.96827	7.2e-05	0.011521	transcription factor RAX2-like	P:defense response; P:signal transduction; F:DNA binding; F:NAD+ nucleosidase activity; F:ADP binding; C:nucleus
gene-LOC101498848	290.975	0.392616	-1.34881	0.340559	-3.96058	7.5e-05	0.011816	putative transcription factor B3-Domain family	F:DNA binding; C:nucleus; C:membrane
gene-LOC101495962	464.707	0.424143	-1.23738	0.312941	-3.95403	7.7e-05	0.012062	probable L-gulonolactone oxidase 6	P:L-ascorbic acid biosynthetic process; F:D-arabinono-1,4-lactone oxidase activity; F:L-gulonolactone oxidase activity; F:FAD binding; C:integral component of membrane
gene-LOC101512428	257.743	0.329734	-1.60063	0.406992	-3.93282	8.4e-05	0.013088	vacuolar iron transporter homolog 4-like	P:intracellular sequestering of iron ion; P:cellular manganese ion homeostasis; P:iron ion transmembrane transport; P:manganese ion transmembrane transport; F:iron ion transmembrane transporter activity; F:manganese ion transmembrane transporter activity; C:integral component of membrane
gene-LOC101504732	417.418	0.456532	-1.13121	0.288343	-3.92315	8.7e-05	0.013533	Glucan endo-1,3-beta-glucosidase 14	P:carbohydrate metabolic process; F:glucan endo-1,3-beta-D-glucosidase activity; C:integral component of membrane; C:anchored component of plasma membrane
gene-LOC101502769	163.942	0.386839	-1.3702	0.350034	-3.91446	9.1e-05	0.013935	homeobox-leucine zipper protein ATHB-7	P:regulation of transcription by RNA polymerase II; P:positive regulation of transcription, DNA-templated; F:DNA-binding transcription factor activity, RNA polymerase II-specific; F:sequence-specific DNA binding; C:nucleus
gene-LOC101509195	1356.2	0.459755	-1.12106	0.286687	-3.9104	9.2e-05	0.014077	calcineurin B-like protein 7 isoform X1	F:calcium ion binding
gene-LOC101489836	458.532	0.465919	-1.10185	0.282177	-3.90482	9.4e-05	0.014311	Alcohol dehydrogenase-like 1	P:formaldehyde catabolic process; F:alcohol dehydrogenase activity, zinc-dependent; F:zinc ion binding; F:S-(hydroxymethyl)glutathione dehydrogenase NADP activity; F:S-(hydroxymethyl)glutathione dehydrogenase NAD activity; C:cytosol; C:integral component of membrane
gene-LOC101506490	244.422	0.367376	-1.44467	0.370879	-3.89526	9.8e-05	0.014642	amino acid transporter AVT1I isoform X2	P:amino acid transport; P:auxin-activated signaling pathway; P:transmembrane transport; F:symporter activity; C:vacuolar membrane; C:plasma membrane; C:integral component of membrane
gene-LOC101492441	264.842	0.464617	-1.10589	0.284075	-3.89294	9.9e-05	0.014642	gibberellin 20 oxidase 2	P:response to light stimulus; P:gibberellin biosynthetic process; P:unidimensional cell growth; P:flower development; F:ent-kaurene synthase activity; F:gibberellin 20-oxidase activity; F:metal ion binding; F:gibberellin-44 dioxygenase activity
gene-LOC101490794	304.392	0.426671	-1.2288	0.318214	-3.86156	0.000113	0.016149	F-box protein PP2-B15
gene-LOC101495775	287.876	0.400273	-1.32094	0.343377	-3.84692	0.00012	0.017025	14 kDa proline-rich protein DC2.15
gene-LOC101501386	152.612	0.320321	-1.64241	0.427604	-3.84096	0.000123	0.017336	uncharacterized protein LOC101501386
gene-LOC101493345	135.081	0.345092	-1.53495	0.400613	-3.8315	0.000127	0.017906	root phototropism protein 3	P:protein ubiquitination
gene-LOC113787302	144.854	0.239607	-2.06126	0.539873	-3.81804	0.000135	0.018692	---NA---
MSTRG.8812	262.481	0.306081	-1.70802	0.44832	-3.80982	0.000139	0.019198	uncharacterized protein LOC113784793	C:membrane; C:integral component of membrane
gene-LOC101498895	87.5084	0.311453	-1.68291	0.443379	-3.79566	0.000147	0.020163	metal tolerance protein 4-like	P:cation transmembrane transport; F:manganese ion transmembrane transporter activity; C:integral component of membrane
gene-LOC101512525	269.749	0.405338	-1.3028	0.343321	-3.79471	0.000148	0.020163	probable serine/threonine-protein kinase DDB_G0286465
gene-LOC101495242	729.614	0.377108	-1.40695	0.371094	-3.79136	0.00015	0.020277	putative C2 domain-containing protein
gene-LOC101501719	181.104	0.397134	-1.3323	0.352193	-3.78287	0.000155	0.020768	auxin-responsive protein SAUR68-like	P:response to auxin
gene-LOC101501511	124.625	0.337641	-1.56644	0.414235	-3.78151	0.000156	0.020768	RING-H2 finger protein ATL78-like	P:protein ubiquitination; F:transferase activity; C:integral component of membrane
gene-LOC113786736	39.2488	0.179652	-2.47672	0.656074	-3.77506	0.00016	0.02119	phosphoserine phosphatase, chloroplastic	P:L-serine biosynthetic process; P:dephosphorylation; F:magnesium ion binding; F:hydrolase activity; C:chloroplast
gene-LOC101489588	710.242	0.440863	-1.1816	0.313663	-3.76709	0.000165	0.021752	probable glutathione S-transferase	P:glutathione metabolic process; P:response to heat; P:response to auxin; P:response to cytokinin; P:response to abscisic acid; P:response to gibberellin; P:response to metal ion; F:glutathione transferase activity; F:protein binding; F:zinc ion binding; C:cytoplasm
gene-LOC101501696	494.067	0.461654	-1.11512	0.298497	-3.73577	0.000187	0.024367	glucuronoxylan 4-O-methyltransferase 3	P:plant-type secondary cell wall biogenesis; P:methylation; P:xylan biosynthetic process; F:glucuronoxylan 4-O-methyltransferase activity; C:Golgi membrane
gene-LOC113785397	354.863	0.422096	-1.24436	0.333339	-3.733	0.000189	0.024497	---NA---
gene-LOC101509468	729.956	0.418431	-1.25694	0.336888	-3.73103	0.000191	0.024551	chaperone DnaJ domain protein
gene-LOC101502955	13.7103	0.039292	-4.66961	1.25403	-3.72369	0.000196	0.024858	histidine-rich glycoprotein-like	P:translational initiation; P:lipid transport; P:lipoprotein metabolic process; F:translation initiation factor activity; F:lipid binding; C:extracellular region; C:membrane; C:integral component of membrane
gene-LOC101511525	198.131	0.446588	-1.16298	0.312762	-3.71843	0.0002	0.024967	protein MARD1	C:membrane; C:integral component of membrane
gene-LOC101507934	29.1479	0.11881	-3.07327	0.828633	-3.70885	0.000208	0.02579	small heat shock protein, chloroplastic	P:response to heat; C:chloroplast
gene-LOC101508606	2531.55	0.473178	-1.07954	0.291747	-3.70028	0.000215	0.026486	transmembrane protein, putative	C:integral component of membrane
gene-LOC101511476	274.984	0.463822	-1.10836	0.301479	-3.6764	0.000237	0.028681	zinc finger protein MAGPIE	F:DNA-binding transcription factor activity; C:nucleus
gene-LOC101511487	179.903	0.339027	-1.56053	0.424784	-3.6737	0.000239	0.028834	Enzymatic polyprotein	P:nitrogen compound metabolic process; P:macromolecule metabolic process; P:primary metabolic process; F:nucleic acid binding; F:zinc ion binding; F:transferase activity; F:hydrolase activity
gene-LOC101501101	218.51	0.309101	-1.69385	0.464037	-3.65025	0.000262	0.031433	transcription factor bHLH146	P:regulation of transcription, DNA-templated
gene-LOC101506278	47.4514	0.231206	-2.11275	0.579889	-3.64337	0.000269	0.031879	Retrovirus-related Pol polyprotein from transposon TNT 1-94	P:RNA-dependent DNA biosynthetic process; P:DNA integration; F:nucleic acid binding; F:RNA-directed DNA polymerase activity
gene-LOC101493163	31.8443	0.197034	-2.34348	0.64344	-3.64211	0.00027	0.031879	linker histone H1 and h5 family protein	P:nucleosome assembly; P:nucleosome positioning; P:chromosome condensation; P:negative regulation of DNA recombination; F:double-stranded DNA binding; F:nucleosomal DNA binding; C:nucleosome; C:nucleolus
gene-LOC101515473	1244.74	0.406288	-1.29942	0.357985	-3.62983	0.000284	0.033159	photosynthetic NDH subunit of lumenal location 3, chloroplastic	P:photosynthetic electron transport chain; F:calcium ion binding; F:electron transporter, transferring electrons within the cyclic electron transport pathway of photosynthesis activity; C:nitrite reductase complex [NAD(P)H]; C:chloroplast thylakoid membrane; C:photosystem II oxygen evolving complex; C:extrinsic component of membrane
gene-LOC101491981	163.316	0.398684	-1.32668	0.369249	-3.59292	0.000327	0.037096	myb family transcription factor PHL5 isoform X1	P:regulation of transcription, DNA-templated; F:DNA binding; F:DNA-binding transcription factor activity; C:nucleus
gene-LOC101506885	78.2046	0.294406	-1.76412	0.492084	-3.58501	0.000337	0.037864	transcription factor bHLH25	F:protein dimerization activity; C:nucleus
gene-LOC101496874	1324.93	0.493226	-1.01968	0.28469	-3.58171	0.000341	0.037973	BURP domain-containing protein BNM2A-like
gene-LOC101505620	228.686	0.392934	-1.34764	0.376988	-3.57476	0.000351	0.03875	protein IQ-DOMAIN 1 isoform X2
gene-LOC101498945	201.988	0.440395	-1.18313	0.331048	-3.57389	0.000352	0.03875	putative serine-threonine protein plant-type	P:phosphorylation; F:protein binding; F:kinase activity
gene-LOC113787360	14.0212	0.038781	-4.6885	1.31601	-3.56267	0.000367	0.03987	---NA---
gene-LOC101498288	139.071	0.389993	-1.35848	0.382506	-3.55153	0.000383	0.041205	protein SOB FIVE-LIKE 5	P:cytokinin biosynthetic process; P:cytokinin-activated signaling pathway; C:membrane
gene-LOC101488769	435.558	0.474651	-1.07506	0.304523	-3.53031	0.000415	0.044241	serine carboxypeptidase-like 45	P:proteolysis; F:serine-type carboxypeptidase activity; C:extracellular region; C:vacuole
gene-UGT74K2	471.453	0.437731	-1.19188	0.337913	-3.52719	0.00042	0.044493	UDP-glycosyltransferase 74G1	F:quercetin 3-O-glucosyltransferase activity; F:quercetin 7-O-glucosyltransferase activity
gene-LOC101489571	63.8649	0.30599	-1.70844	0.484507	-3.52614	0.000422	0.044493	transcription repressor OFP1	P:negative regulation of transcription, DNA-templated; F:DNA binding; C:nucleus
gene-LOC101504297	57.7763	0.324599	-1.62327	0.460803	-3.5227	0.000427	0.0447	cytochrome P450 71D10-like	F:monooxygenase activity; F:iron ion binding; F:oxidoreductase activity, acting on paired donors, with incorporation or reduction of molecular oxygen; F:heme binding; C:integral component of membrane
gene-LOC101488657	260.921	0.426047	-1.23092	0.350383	-3.51306	0.000443	0.046142	NB-ARC domain disease resistance protein	F:ADP binding
gene-LOC101490679	124.929	0.422618	-1.24257	0.35435	-3.50663	0.000454	0.047057	abscisic acid 8'-hydroxylase 1-like	P:abscisic acid metabolic process; P:sterol metabolic process; F:iron ion binding; F:oxidoreductase activity, acting on paired donors, with incorporation or reduction of molecular oxygen, NAD(P)H as one donor, and incorporation of one atom of oxygen; F:heme binding; C:integral component of membrane
gene-LOC101492496	166.647	0.387424	-1.36801	0.39094	-3.4993	0.000466	0.047679	L-type lectin-domain containing receptor kinase IV.1	P:defense response to oomycetes; P:transmembrane receptor protein serine/threonine kinase signaling pathway; P:peptidyl-tyrosine phosphorylation; P:defense response to bacterium; F:transmembrane receptor protein serine/threonine kinase activity; F:transmembrane receptor protein tyrosine kinase activity; F:ATP binding; F:carbohydrate binding; C:plasma membrane; C:integral component of membrane
gene-LOC101502304	208.7	0.449102	-1.15488	0.331317	-3.48574	0.000491	0.049544	nucleic acid-binding protein
gene-LOC101509949	191.601	0.424629	-1.23572	0.356256	-3.46864	0.000523	0.051971	Transcription factor TCP13	P:regulation of transcription, DNA-templated; F:DNA-binding transcription factor activity; F:sequence-specific DNA binding; C:nucleus
gene-LOC101494267	183.204	0.427825	-1.22491	0.353374	-3.46631	0.000528	0.052118	alkane hydroxylase MAH1	F:monooxygenase activity; F:iron ion binding; F:oxidoreductase activity, acting on paired donors, with incorporation or reduction of molecular oxygen; F:heme binding; C:integral component of membrane
gene-LOC101496429	106.763	0.369281	-1.43721	0.416952	-3.44694	0.000567	0.055053	protein trichome birefringence-like 19	F:O-acetyltransferase activity; C:Golgi apparatus; C:integral component of membrane
gene-LOC113785602	6.35533	0.01391	-6.16771	1.79518	-3.43572	0.000591	0.056904	---NA---
gene-LOC101499487	595.669	0.449276	-1.15433	0.33636	-3.43181	0.0006	0.057249	zinc finger protein 3	P:negative regulation of abscisic acid-activated signaling pathway
gene-LOC101509142	564.067	0.420813	-1.24875	0.364147	-3.42924	0.000605	0.057316	chaperone DnaJ domain protein
gene-LOC101488458	270.338	0.428879	-1.22136	0.35731	-3.4182	0.00063	0.059203	putative E3 ubiquitin-protein ligase LIN isoform X1
gene-LOC101512419	221.644	0.447031	-1.16155	0.340383	-3.41248	0.000644	0.060212	uncharacterized protein LOC101512419
gene-LOC101515408	106.262	0.371423	-1.42887	0.41887	-3.41123	0.000647	0.060243	Retrovirus-related Pol polyprotein from transposon TNT 1-94	P:DNA biosynthetic process; F:nucleic acid binding; F:DNA-directed DNA polymerase activity; F:zinc ion binding
gene-LOC101501127	102.324	0.340615	-1.55378	0.456364	-3.4047	0.000662	0.061204	myb family transcription factor PHL8-like isoform X1	P:regulation of transcription, DNA-templated; P:methylation; F:DNA binding; F:DNA-binding transcription factor activity; F:methyltransferase activity; F:oxidoreductase activity; C:nucleus
gene-LOC101497263	148.047	0.452479	-1.14408	0.336702	-3.39789	0.000679	0.062496	GDSL esterase/lipase At5g33370-like	F:nucleic acid binding; F:hydrolase activity, acting on ester bonds; C:integral component of membrane
gene-LOC101515199	307.825	0.424349	-1.23668	0.364995	-3.3882	0.000704	0.063723	uncharacterized protein LOC101515199
gene-LOC101491096	108.809	0.420065	-1.25131	0.370103	-3.38099	0.000722	0.064906	putative 12-oxophytodienoate reductase 11	F:FMN binding; F:12-oxophytodienoate reductase activity
gene-LOC101497105	124.691	0.452653	-1.14352	0.338756	-3.37565	0.000736	0.065921	transmembrane protein, putative	C:membrane
gene-LOC113787340	5.51684	0.015843	-5.98005	1.77359	-3.37172	0.000747	0.066321	---NA---
gene-LOC113785967	58.9235	0.267742	-1.90109	0.563991	-3.37077	0.00075	0.066321	---NA---
gene-LOC101493474	120.135	0.375336	-1.41375	0.421578	-3.35346	0.000798	0.069277	UPF0481 protein At3g47200-like	C:integral component of membrane
gene-LOC101495892	277.382	0.448057	-1.15824	0.34564	-3.35102	0.000805	0.069626	putative C2 domain-containing protein
gene-LOC101515645	155.703	0.408152	-1.29282	0.38606	-3.34876	0.000812	0.069932	dof zinc finger protein DOF2.5-like	P:regulation of transcription, DNA-templated; F:DNA binding; C:nucleus
gene-LOC101510104	169.806	0.440622	-1.18239	0.353638	-3.34349	0.000827	0.070342	1-aminocyclopropane-1-carboxylate oxidase-like protein	F:metal ion binding; F:desacetoxyvindoline 4-hydroxylase activity
gene-LOC101489317	693.681	0.498695	-1.00377	0.301664	-3.32744	0.000876	0.073303	Metal transporter Nramp5	P:cadmium ion transmembrane transport; P:manganese ion transmembrane transport; F:manganese ion transmembrane transporter activity; F:cadmium ion transmembrane transporter activity; C:integral component of membrane
gene-LOC113784601	587.469	0.495345	-1.0135	0.304822	-3.32487	0.000885	0.073714	---NA---
gene-LOC101503524	5.5095	0.015915	-5.97346	1.79842	-3.3215	0.000895	0.074021	Phytochromobilin:ferredoxin oxidoreductase, chloroplastic	F:oxidoreductase activity, acting on the CH-CH group of donors, iron-sulfur protein as acceptor
gene-LOC101508549	21.9247	0.158559	-2.65691	0.800043	-3.32096	0.000897	0.074021	indole-3-acetic acid-induced protein ARG7	P:auxin-activated signaling pathway
gene-LOC101490800	88.6267	0.390313	-1.3573	0.408883	-3.31952	0.000902	0.074065	alkane hydroxylase MAH1	F:monooxygenase activity; F:iron ion binding; F:oxidoreductase activity, acting on paired donors, with incorporation or reduction of molecular oxygen; F:heme binding; C:integral component of membrane
gene-LOC113786409	39.4317	0.2598	-1.94453	0.586099	-3.31775	0.000907	0.07427	---NA---
gene-LOC101495746	379.298	0.416336	-1.26418	0.383036	-3.30042	0.000965	0.078451	Transcription factor bHLH25	F:oxidoreductase activity; F:protein dimerization activity; C:nucleus; C:integral component of membrane
gene-LOC101514054	37.5918	0.302642	-1.72432	0.522948	-3.2973	0.000976	0.079048	dihydroflavonol 4-reductase	F:catalytic activity
gene-LOC101502828	319.205	0.492406	-1.02208	0.311158	-3.28477	0.001021	0.081498	U-box domain-containing protein 9	P:protein ubiquitination; F:ubiquitin-protein transferase activity; F:acyltransferase activity; F:ligase activity; C:nucleus; C:cytoplasm
gene-LOC101492833	115.53	0.418827	-1.25558	0.382561	-3.28202	0.001031	0.082008	methylecgonone reductase	F:alditol:NADP+ 1-oxidoreductase activity; F:D-threo-aldose 1-dehydrogenase activity; C:cytosol
gene-LOC101500522	102.362	0.424347	-1.23668	0.377837	-3.27306	0.001064	0.083782	glycerol-3-phosphate acyltransferase 1	P:cutin biosynthetic process; P:dephosphorylation; F:glycerol-3-phosphate O-acyltransferase activity; F:phosphatase activity; F:glycerol-3-phosphate 2-O-acyltransferase activity; F:sn-1-glycerol-3-phosphate C16:0-DCA-CoA acyl transferase activity; C:integral component of membrane
gene-LOC101491320	913.016	0.481846	-1.05336	0.322197	-3.2693	0.001078	0.08439	gibberellin 20 oxidase 1-like	P:response to light stimulus; P:gibberellin biosynthetic process; P:unidimensional cell growth; P:flower development; F:gibberellin 20-oxidase activity; F:metal ion binding; F:gibberellin-44 dioxygenase activity
gene-LOC101506600	38.2422	0.267492	-1.90243	0.581949	-3.26907	0.001079	0.08439	7-methylxanthosine synthase 1-like	P:methylation; F:S-adenosylmethionine-dependent methyltransferase activity; F:metal ion binding; C:integral component of membrane
gene-LOC113784944	14.6982	0.101848	-3.29551	1.00951	-3.26446	0.001097	0.085486	---NA---
gene-LOC101505609	69.4068	0.334544	-1.57973	0.484477	-3.26069	0.001111	0.085924	3-epi-6-deoxocathasterone 23-monooxygenase	P:brassinosteroid homeostasis; P:sterol metabolic process; P:brassinosteroid biosynthetic process; F:iron ion binding; F:heme binding; F:(22S)-22-hydroxy-5alpha-campestan-3-one C-23 hydroxylase activity; F:3-epi-6-deoxocathasterone C-23 hydroxylase activity; C:integral component of membrane
gene-LOC101497945	44.6608	0.257441	-1.95769	0.600493	-3.26013	0.001114	0.085924	Myb-related protein Myb4	C:nucleus
gene-LOC101505940	9662.89	0.47185	-1.0836	0.333261	-3.25151	0.001148	0.088276	proline-rich protein 4-like	C:integral component of membrane
MSTRG.19834	17.6004	0.004944	-7.65998	2.36309	-3.24151	0.001189	0.090824	---NA---
gene-LOC101494196	128.4	0.454607	-1.13731	0.351265	-3.23775	0.001205	0.091418	putative cyclin	P:regulation of cyclin-dependent protein serine/threonine kinase activity; F:protein kinase binding
gene-LOC101500019	274.125	0.49643	-1.01034	0.312546	-3.2326	0.001227	0.092193	---NA---
gene-AFP-CA	21.9582	0.14786	-2.7577	0.853266	-3.23194	0.00123	0.092193	defensin-like protein	P:killing of cells of other organism; P:defense response to fungus; C:extracellular region
gene-LOC101500736	406.681	0.494758	-1.0152	0.314449	-3.22851	0.001244	0.092884	cytochrome P450 71A1	F:iron ion binding; F:heme binding; F:costunolide synthase activity; C:integral component of membrane
MSTRG.4294	30.8971	0.166778	-2.584	0.804466	-3.21207	0.001318	0.096634	probable glutathione S-transferase	P:glutathione metabolic process; F:glutathione transferase activity; F:protein binding; C:cytoplasm
gene-LOC113787440	106.651	0.383744	-1.38178	0.431088	-3.20534	0.001349	0.098258	---NA---
gene-LOC101508928	473.8	0.496543	-1.01001	0.315335	-3.20297	0.00136	0.098409	protein LNK3-like isoform X1	P:regulation of transcription, DNA-templated; P:circadian rhythm
gene-LOC101505063	59.9643	0.305662	-1.70999	0.533917	-3.20273	0.001361	0.098409	F-box/FBD/LRR-repeat protein At3g14710-like	F:protein binding
gene-LOC101499785	72.7666	0.331184	-1.5943	0.499934	-3.18901	0.001428	0.100992	protein CHUP1, chloroplastic	P:chloroplast organization; C:chloroplast outer membrane; C:integral component of membrane
gene-LOC101499002	216.197	0.498328	-1.00483	0.315294	-3.18697	0.001438	0.101375	protein TILLER ANGLE CONTROL 1	P:morphogenesis of a branching structure
gene-LOC101498170	201.681	0.469535	-1.0907	0.34365	-3.17386	0.001504	0.104461	LuxR family transcriptional regulator, putative
gene-LOC101498576	44.5105	0.271439	-1.8813	0.594565	-3.16417	0.001555	0.107352	putative Myb family transcription factor	P:regulation of transcription, DNA-templated; F:DNA binding; F:DNA-binding transcription factor activity; C:nucleus
gene-LOC101494575	64.5498	0.378879	-1.40019	0.443568	-3.15665	0.001596	0.108845	alkane hydroxylase MAH1	F:monooxygenase activity; F:iron ion binding; F:oxidoreductase activity, acting on paired donors, with incorporation or reduction of molecular oxygen; F:heme binding; C:integral component of membrane
gene-LOC101491616	736.026	0.460821	-1.11772	0.354457	-3.15333	0.001614	0.109764	Protein RADIALIS-like 1	P:regulation of transcription, DNA-templated; F:DNA-binding transcription factor activity; C:nucleus
gene-LOC101494598	47.1655	0.337355	-1.56766	0.497544	-3.1508	0.001628	0.110393	putative C2 domain-containing protein
MSTRG.4792	86.2909	0.425676	-1.23217	0.392348	-3.14051	0.001687	0.112678	xyloglucan endotransglucosylase/hydrolase 1	P:xyloglucan metabolic process; P:cell wall biogenesis; P:cell wall organization; F:hydrolase activity, hydrolyzing O-glycosyl compounds; F:xyloglucan:xyloglucosyl transferase activity; C:cell wall; C:apoplast
gene-LOC113786826	97.3585	0.293581	-1.76817	0.563452	-3.1381	0.0017	0.113279	---NA---
gene-LOC101490718	135.249	0.465384	-1.1035	0.351796	-3.13678	0.001708	0.11346	syntaxin 6, amino-terminal protein	P:protein transport; P:Golgi vesicle transport; C:integral component of membrane
gene-LOC101510386	130.423	0.406731	-1.29785	0.414397	-3.13191	0.001737	0.114365	auxin-responsive protein SAUR50-like	P:auxin-activated signaling pathway
gene-LOC101505927	187.582	0.432376	-1.20964	0.387908	-3.11837	0.001819	0.118729	Abscisic acid 8'-hydroxylase 1	P:abscisic acid metabolic process; P:sterol metabolic process; F:iron ion binding; F:(+)-abscisic acid 8'-hydroxylase activity; F:heme binding; C:integral component of membrane
gene-LOC113785219	9.84754	0.062327	-4.00401	1.28598	-3.11357	0.001848	0.120334	---NA---
gene-LOC101499846	294.272	0.489895	-1.02946	0.330912	-3.11097	0.001865	0.121057	myb-related protein 306	P:response to auxin; F:DNA binding; C:nucleus
gene-LOC101512908	116.945	0.415342	-1.26763	0.407738	-3.10893	0.001878	0.121551	kinesin-related protein 4	C:integral component of membrane
gene-LOC101514029	64.6892	0.259071	-1.94858	0.627593	-3.10485	0.001904	0.12289	---NA---
gene-LOC101501992	154.794	0.436884	-1.19468	0.38512	-3.10209	0.001922	0.123348	probable WRKY transcription factor 69	P:regulation of transcription, DNA-templated; F:DNA-binding transcription factor activity; F:sequence-specific DNA binding; C:nucleus
gene-LOC101492377	114.175	0.457046	-1.12959	0.364472	-3.09925	0.00194	0.124188	probable xyloglucan endotransglucosylase/hydrolase protein 33	P:plant-type cell wall modification involved in multidimensional cell growth; P:xyloglucan metabolic process; P:cell wall biogenesis; F:hydrolase activity, hydrolyzing O-glycosyl compounds; F:xyloglucan:xyloglucosyl transferase activity; C:cell wall; C:integral component of plasma membrane; C:apoplast
gene-LOC101491013	76.1699	0.404954	-1.30417	0.420931	-3.0983	0.001946	0.124241	Transcription factor MYB61	C:nucleus
gene-LOC101493279	269.818	0.486976	-1.03808	0.335544	-3.09372	0.001977	0.124827	putative viral movement protein
gene-LOC101515776	10.9951	0.089351	-3.48437	1.12666	-3.09266	0.001984	0.124827	leucine-rich repeat extensin-like protein 3	C:integral component of membrane
gene-LOC101512278	149.129	0.453363	-1.14126	0.370227	-3.08261	0.002052	0.127227	1-aminocyclopropane-1-carboxylate oxidase homolog 1-like	P:protein phosphorylation; F:1-aminocyclopropane-1-carboxylate oxidase activity; F:carbohydrate binding; F:metal ion binding; F:dioxygenase activity; F:protein serine kinase activity
gene-LOC101511582	98.93	0.442332	-1.1768	0.382704	-3.07496	0.002105	0.128506	auxin-induced SAUR	P:response to auxin
gene-LOC101491352	179.576	0.474292	-1.07615	0.350349	-3.07166	0.002129	0.129051	protein ALP1-like	F:metal ion binding
gene-LOC101494221	161.783	0.477739	-1.0657	0.348815	-3.05521	0.002249	0.135271	1-aminocyclopropane-1-carboxylate oxidase-like protein	F:metal ion binding; F:desacetoxyvindoline 4-hydroxylase activity
gene-LOC101508562	83.7927	0.39546	-1.3384	0.439351	-3.0463	0.002317	0.138372	WEB family protein At1g75720	P:chloroplast relocation
gene-LOC101513645	44.4462	0.320747	-1.64049	0.538702	-3.04527	0.002325	0.138372	probable membrane-associated kinase regulator 1
MSTRG.4095	325.387	0.000267	-11.8683	3.90692	-3.03776	0.002383	0.140768	transmembrane protein, putative	C:integral component of membrane
gene-LOC101512858	293.204	0.491529	-1.02465	0.337765	-3.03362	0.002416	0.141829	zinc finger protein 5	P:cytokinin-activated signaling pathway; P:gibberellic acid mediated signaling pathway; P:trichome morphogenesis; F:transcription cis-regulatory region binding; F:DNA-binding transcription factor activity; C:nucleus
gene-LOC101515305	209.977	0.448847	-1.15571	0.381021	-3.03318	0.00242	0.141829	vestitone reductase	P:steroid biosynthetic process; P:defense response; P:flavonoid biosynthetic process; F:3-beta-hydroxy-delta5-steroid dehydrogenase activity; F:anthocyanidin reductase activity; C:integral component of membrane
gene-LOC101511691	584.472	0.482086	-1.05264	0.347931	-3.02542	0.002483	0.144081	sulfite exporter TauE/SafE family protein 5-like	P:protein ubiquitination; C:integral component of membrane; C:Cul4A-RING E3 ubiquitin ligase complex
gene-LOC101495288	191.958	0.456002	-1.13289	0.374561	-3.02458	0.00249	0.144081	UPF0481 protein At3g47200-like	C:integral component of membrane
gene-LOC101513856	67.2338	0.381352	-1.39081	0.459968	-3.0237	0.002497	0.144102	Cellulose synthase family protein isoform 1
gene-LOC101493137	184.41	0.464905	-1.10499	0.365657	-3.02194	0.002512	0.144102	putative UDP-rhamnose:rhamnosyltransferase 1	F:UDP-glycosyltransferase activity; C:integral component of membrane; C:intracellular membrane-bounded organelle
gene-LOC113786810	38.9539	0.260969	-1.93805	0.641639	-3.02047	0.002524	0.144102	---NA---
gene-LOC101512348	70.2185	0.387932	-1.36613	0.452469	-3.01926	0.002534	0.144102	ribonuclease H	P:nucleic acid metabolic process; F:catalytic activity, acting on a nucleic acid; C:membrane
gene-LOC101506539	258.053	0.467862	-1.09584	0.362955	-3.01923	0.002534	0.144102	Amino acid permease 2	P:amino acid transport; P:auxin-activated signaling pathway; P:transmembrane transport; F:symporter activity; C:plasma membrane; C:integral component of membrane
gene-LOC101489951	173.473	0.476666	-1.06895	0.354245	-3.01754	0.002548	0.144444	probable peroxygenase 4	P:cellular oxidant detoxification; F:monooxygenase activity; F:peroxidase activity; F:calcium ion binding; F:plant seed peroxidase activity; C:integral component of membrane
gene-LOC101513577	52.0939	0.377084	-1.40704	0.466369	-3.01701	0.002553	0.144444	fatty alcohol:caffeoyl-CoA acyltransferase-like	F:acyltransferase activity, transferring groups other than amino-acyl groups
gene-LOC101510689	82.7267	0.376841	-1.40797	0.467911	-3.00906	0.002621	0.146529	plant/F12B17-70 protein	C:integral component of membrane
gene-LOC101502254	90.8979	0.380824	-1.3928	0.462889	-3.00894	0.002622	0.146529	homeobox-leucine zipper protein ATHB-6-like isoform X1	P:regulation of transcription by RNA polymerase II; P:positive regulation of transcription, DNA-templated; F:DNA-binding transcription factor activity, RNA polymerase II-specific; F:sequence-specific DNA binding; C:nucleus
gene-LOC101503822	58.7788	0.405115	-1.3036	0.433954	-3.004	0.002665	0.147847	solute carrier family 35 member F2-like isoform X1	P:transmembrane transport; F:transmembrane transporter activity; C:integral component of membrane
gene-LOC101502485	212.499	0.455749	-1.13369	0.377614	-3.00224	0.00268	0.147988	basic leucine zipper 43-like	P:regulation of transcription, DNA-templated; F:DNA-binding transcription factor activity
gene-LOC101507256	132.855	0.434225	-1.20349	0.4013	-2.99897	0.002709	0.149225	lactosylceramide 4-alpha-galactosyltransferase	F:glycosyltransferase activity; C:integral component of membrane
gene-LOC101507831	207.296	0.430103	-1.21725	0.406452	-2.99481	0.002746	0.150553	disease resistance response protein 206-like	C:apoplast
gene-LOC113785185	14.8243	0.090948	-3.45881	1.15545	-2.99349	0.002758	0.150847	---NA---
gene-LOC113785969	95.3213	0.434505	-1.20255	0.402121	-2.99053	0.002785	0.151602	---NA---
gene-LOC101505580	97.4862	0.404422	-1.30607	0.436738	-2.99051	0.002785	0.151602	DUF868 family protein
MSTRG.4296	77.4047	0.363067	-1.46169	0.489991	-2.9831	0.002853	0.15386	probable glutathione S-transferase	P:glutathione metabolic process; F:glutathione transferase activity; F:protein binding; C:cytoplasm
gene-LOC101503668	83.9053	0.389742	-1.35941	0.456136	-2.98027	0.00288	0.154923	monoterpene synthase	P:diterpenoid biosynthetic process; F:magnesium ion binding; F:myrcene synthase activity; C:integral component of membrane
gene-LOC101494862	55.4125	0.346855	-1.52759	0.513755	-2.97339	0.002945	0.157329	cyclin-D5-1	P:regulation of cyclin-dependent protein serine/threonine kinase activity; P:mitotic cell cycle phase transition; P:cell division; F:cyclin-dependent protein serine/threonine kinase regulator activity; C:cyclin-dependent protein kinase holoenzyme complex; C:nucleus; C:cytoplasm
gene-LOC101502435	110.975	0.442759	-1.17541	0.396256	-2.96628	0.003014	0.160282	ethylene-responsive transcription factor 1B	P:regulation of transcription, DNA-templated; P:ethylene-activated signaling pathway; F:DNA binding; F:DNA-binding transcription factor activity; C:nucleus
gene-LOC101491983	5.23025	0.01664	-5.90923	1.99392	-2.96363	0.00304	0.160546	probable WRKY transcription factor 50	P:regulation of transcription, DNA-templated; F:DNA-binding transcription factor activity; F:sequence-specific DNA binding; C:nucleus
gene-LOC101512954	67.0163	0.320992	-1.63939	0.554541	-2.9563	0.003114	0.163648	triacylglycerol lipase 2	P:lipid metabolic process; P:lipid catabolic process; F:hydrolase activity; F:hydrolase activity, acting on ester bonds; F:lyase activity; C:membrane; C:integral component of membrane
gene-LOC101500825	100.132	0.363934	-1.45825	0.497651	-2.93027	0.003387	0.174699	cyclin-U4-1	P:regulation of cyclin-dependent protein serine/threonine kinase activity; F:protein kinase binding
gene-LOC101513528	171.953	0.496866	-1.00907	0.344423	-2.92974	0.003392	0.174699	beta-glucosidase 12-like	P:carbohydrate metabolic process; F:hydrolase activity, hydrolyzing O-glycosyl compounds
gene-LOC101512243	195.301	0.479297	-1.06101	0.362473	-2.92714	0.003421	0.175455	Retrovirus-related Pol polyprotein from transposon TNT 1-94	P:nitrogen compound metabolic process; P:macromolecule metabolic process; P:primary metabolic process; F:binding; F:oxidoreductase activity
gene-LOC113787376	23.0326	0.166314	-2.58802	0.884209	-2.92693	0.003423	0.175455	---NA---
gene-LOC101489500	12.2342	0.148895	-2.74763	0.942376	-2.91564	0.00355	0.180358	nucleotide-sugar uncharacterized transporter 3-like isoform X1	P:carbohydrate transport; P:organic anion transport; P:pyrimidine nucleotide-sugar transmembrane transport; P:anion transmembrane transport; F:UDP-glucuronic acid transmembrane transporter activity; F:UDP-N-acetylglucosamine transmembrane transporter activity; F:UDP-N-acetylgalactosamine transmembrane transporter activity; F:antiporter activity; C:Golgi apparatus; C:integral component of membrane
gene-LOC101501841	154.242	0.4629	-1.11123	0.382172	-2.90767	0.003641	0.18278	21 kDa protein	P:translational elongation; P:negative regulation of catalytic activity; F:translation elongation factor activity; F:enzyme inhibitor activity; F:pectinesterase activity
gene-LOC101506074	87.7491	0.438631	-1.18892	0.408937	-2.90735	0.003645	0.18278	RAP2-7 transcription factor	P:regulation of transcription, DNA-templated; F:DNA binding; F:DNA-binding transcription factor activity; F:zinc ion binding; C:nucleus; C:membrane
gene-LOC113785565	141.888	0.356712	-1.48717	0.511795	-2.90579	0.003663	0.182892	---NA---
gene-LOC113785586	101.411	0.407311	-1.2958	0.447894	-2.89309	0.003815	0.188806	---NA---
gene-LOC101493531	37.6576	0.31717	-1.65667	0.573068	-2.89088	0.003842	0.189321	protein RADIALIS-like 4	P:regulation of transcription, DNA-templated; F:DNA-binding transcription factor activity; C:nucleus
gene-LOC101499615	4.24315	0.020752	-5.59061	1.9408	-2.88058	0.003969	0.193832	uncharacterized serine-rich protein C215.13-like
gene-LOC101512824	38.1154	0.355899	-1.49046	0.518069	-2.87695	0.004015	0.195362	xyloglucan endotransglucosylase/hydrolase protein 2-like	P:xyloglucan metabolic process; P:cell wall biogenesis; P:cell wall organization; F:hydrolase activity, hydrolyzing O-glycosyl compounds; F:xyloglucan:xyloglucosyl transferase activity; C:cell wall; C:membrane; C:apoplast
gene-LOC101511418	140.463	0.459149	-1.12297	0.390742	-2.87393	0.004054	0.195995	heparan-alpha-glucosaminide N-acetyltransferase	F:transferase activity; C:integral component of membrane
gene-LOC101495793	7696.68	0.467567	-1.09675	0.382447	-2.86773	0.004134	0.197394	putative organ specific protein
gene-LOC113787805	5.8139	0.030661	-5.02747	1.7536	-2.86694	0.004145	0.197394	---NA---
gene-LOC101494775	4.78562	0.017986	-5.79696	2.02386	-2.8643	0.004179	0.197496	DUF4408 domain protein	C:integral component of membrane
gene-LOC113785187	21.1003	0.231657	-2.10994	0.737867	-2.85951	0.004243	0.198884	---NA---
gene-LOC101510644	192.305	0.460819	-1.11773	0.39135	-2.85608	0.004289	0.200588	uncharacterized protein LOC101510644
gene-LOC105852820	4.29897	0.019843	-5.65522	1.9814	-2.85416	0.004315	0.200987	Protein MITOFERRINLIKE 1, chloroplastic	C:integral component of membrane
MSTRG.10603	90.4854	0.418227	-1.25764	0.440814	-2.853	0.004331	0.201312	titin-like	P:negative regulation of endopeptidase activity; F:cysteine-type endopeptidase inhibitor activity
MSTRG.19738	118.655	0.402853	-1.31167	0.460118	-2.85074	0.004362	0.202336	cysteine-rich PAK1 inhibitor-like	P:signal transduction; C:membrane
gene-LOC101514168	55.1111	0.394675	-1.34126	0.471212	-2.84641	0.004421	0.204279	geraniol 8-hydroxylase-like	F:iron ion binding; F:heme binding; F:geraniol 10-hydroxylase activity; C:integral component of membrane
MSTRG.8811	439.048	0.480361	-1.05781	0.371876	-2.84453	0.004448	0.205079	probable serine/threonine-protein kinase WNK7 isoform X2	P:rRNA processing; P:protein phosphorylation; P:intracellular signal transduction; F:protein serine/threonine kinase activity; F:ATP binding; C:nucleolus; C:cytoplasm; C:integral component of membrane; C:small-subunit processome
gene-LOC101506615	83.11	0.404583	-1.30549	0.459802	-2.83925	0.004522	0.207668	transcription factor MYB86	P:regulation of stomatal movement; C:nucleus
gene-LOC101500817	88.0794	0.374658	-1.41636	0.500185	-2.83166	0.004631	0.211808	WEB family protein	P:chloroplast avoidance movement; P:chloroplast accumulation movement; C:cytosol
gene-LOC101495520	3.91562	0.022331	-5.48482	1.94526	-2.81958	0.004809	0.217777	EPIDERMAL PATTERNING FACTOR-like protein 3	P:guard cell differentiation; C:extracellular region
gene-LOC113785222	4.65957	0.018577	-5.75038	2.04294	-2.81475	0.004881	0.220204	---NA---
gene-LOC101497837	142.007	0.478668	-1.0629	0.378295	-2.80972	0.004958	0.221628	transcription factor MYB61	P:regulation of stomatal movement; C:nucleus
gene-LOC101493106	124.298	0.432956	-1.20771	0.429861	-2.80953	0.004961	0.221628	protein SODIUM POTASSIUM ROOT DEFECTIVE 2	P:ribosome biogenesis; F:metal ion binding; C:integral component of membrane
gene-LOC113787339	3.96693	0.022037	-5.50394	1.96248	-2.80458	0.005038	0.224235	40S ribosomal protein S5-like	P:translation; F:RNA binding; F:structural constituent of ribosome; C:ribosome
gene-LOC113787307	4.58502	0.018758	-5.73634	2.0472	-2.80203	0.005078	0.224298	---NA---
gene-LOC101501163	9.17272	0.080286	-3.6387	1.29864	-2.80192	0.00508	0.224298	plant invertase/pectin methylesterase inhibitor	P:negative regulation of catalytic activity; F:pectinesterase activity; F:pectinesterase inhibitor activity
gene-LOC101510258	70.4452	0.43693	-1.19453	0.426514	-2.80067	0.0051	0.224506	O-acyltransferase WSD1-like	P:triglyceride biosynthetic process; F:diacylglycerol O-acyltransferase activity; F:long-chain-alcohol O-fatty-acyltransferase activity; C:plasma membrane
gene-LOC113785748	32.4124	0.335231	-1.57677	0.563574	-2.79781	0.005145	0.225437	transcription factor bHLH140	P:regulation of biological process; F:DNA binding; F:protein dimerization activity; F:adenylylsulfatase activity; C:nucleus
gene-LOC113787296	154.04	0.424193	-1.23721	0.442685	-2.79478	0.005193	0.226784	hypothetical protein PHAVU_006G087400g
gene-LOC101492810	83.3927	0.442695	-1.17562	0.421074	-2.79194	0.005239	0.227289	xyloglucan glycosyltransferase 4	P:pollen tube development; P:cell wall organization; P:plant organ development; F:glycosyltransferase activity; F:protein homodimerization activity; C:endosome; C:trans-Golgi network; C:plasma membrane; C:integral component of membrane
gene-LOC101510416	170.27	0.491137	-1.0258	0.367637	-2.79026	0.005267	0.227289	sugar transporter ERD6-like 16	P:carbohydrate transmembrane transport; F:2-alkenal reductase [NAD(P)+] activity; F:sugar transmembrane transporter activity; C:integral component of membrane
gene-LOC101508583	42.1276	0.365777	-1.45096	0.520796	-2.78605	0.005336	0.229416	berberine bridge enzyme-like 8	P:peptidyl-arginine methylation, to symmetrical-dimethyl arginine; F:protein-arginine omega-N symmetric methyltransferase activity; F:tetrahydroberberine oxidase activity; F:FAD binding; C:mitochondrion; C:integral component of membrane
gene-LOC101514257	68.3067	0.441974	-1.17796	0.423734	-2.77997	0.005436	0.231996	purple acid phosphatase 22	P:dephosphorylation; F:acid phosphatase activity; F:metal ion binding; C:integral component of membrane
gene-LOC101499928	170.411	0.459213	-1.12276	0.404914	-2.77285	0.005557	0.235816	CBL-interacting serine/threonine-protein kinase 1 isoform X1	P:protein phosphorylation; P:intracellular signal transduction; F:protein serine/threonine kinase activity; F:ATP binding; F:protein serine kinase activity
gene-LOC101513417	74.4219	0.338569	-1.56248	0.564567	-2.76757	0.005648	0.237655	phenolic glucoside malonyltransferase 1-like	F:isoflavone-7-O-beta-glucoside 6''-O-malonyltransferase activity
gene-LOC101495667	108.263	0.454061	-1.13904	0.413291	-2.75603	0.005851	0.242453	cysteine-rich receptor-like protein kinase 10 isoform X2	P:peptidyl-tyrosine phosphorylation; F:protein serine/threonine kinase activity; F:non-membrane spanning protein tyrosine kinase activity; F:ATP binding; F:protein serine kinase activity; C:plasma membrane; C:integral component of membrane
gene-LOC101513638	11.2309	0.161433	-2.63099	0.957941	-2.74651	0.006023	0.247809	DELLA protein RGL2	P:regulation of transcription, DNA-templated; F:DNA-binding transcription factor activity; F:sequence-specific DNA binding; C:nucleus
gene-LOC101514070	3.70411	0.023695	-5.39929	1.96928	-2.74176	0.006111	0.250078	adipocyte plasma membrane-associated protein	P:biosynthetic process; F:strictosidine synthase activity; C:vacuole; C:integral component of membrane
gene-LOC101511504	33.8083	0.344853	-1.53595	0.562769	-2.72927	0.006348	0.256768	exocyst complex component EXO70B1-like	P:exocytosis; P:protein transport; C:exocyst; C:integral component of membrane
gene-LOC101503635	3.7969	0.023136	-5.43372	1.99606	-2.72222	0.006485	0.260093	transcription factor MYB98	P:regulation of transcription by RNA polymerase II; F:RNA polymerase II cis-regulatory region sequence-specific DNA binding; F:DNA-binding transcription factor activity, RNA polymerase II-specific; C:nucleus
gene-LOC101512980	8.56381	0.094161	-3.40873	1.25803	-2.70959	0.006737	0.26709	annexin D8	F:calcium ion binding; F:calcium-dependent phospholipid binding
gene-LOC101506678	99.4263	0.412621	-1.27711	0.471581	-2.70815	0.006766	0.26779	Receptor-like protein kinase THESEUS 1	P:protein autophosphorylation; F:protein serine/threonine kinase activity; F:ATP binding; F:protein serine kinase activity; C:plasma membrane; C:plasmodesma; C:integral component of membrane
gene-LOC101515703	53.4353	0.378393	-1.40204	0.520514	-2.69357	0.007069	0.27882	putative phytosulfokines 6	P:signal transduction; P:cell population proliferation; P:cell differentiation; F:growth factor activity; C:extracellular region; C:integral component of membrane
gene-LOC101510546	261.025	0.451612	-1.14684	0.426129	-2.6913	0.007117	0.279762	zinc finger MYM-type protein 1-like	P:phosphorylation; F:kinase activity; F:protein dimerization activity
gene-LOC101497820	75.2531	0.397946	-1.32936	0.497596	-2.67156	0.00755	0.292258	Receptor-like protein kinase HSL1	P:protein phosphorylation; F:protein kinase activity; F:ATP binding; C:integral component of membrane
gene-LOC101504551	72.8501	0.440587	-1.1825	0.444629	-2.65952	0.007825	0.297383	F-box/FBD/LRR-repeat protein At3g14710-like	F:protein binding
gene-LOC113785577	134.961	0.416478	-1.26369	0.476521	-2.6519	0.008004	0.301674	---NA---
gene-LOC101506050	19.6419	0.256479	-1.96309	0.742134	-2.6452	0.008164	0.30621	cytochrome p450	F:nucleic acid binding; F:zinc ion binding; C:cellular anatomical entity
gene-LOC101499452	67.6842	0.444661	-1.16922	0.444469	-2.6306	0.008523	0.315034	caffeoylshikimate esterase-like	F:2-acylglycerol O-acyltransferase activity; F:acylglycerol lipase activity; C:integral component of membrane
gene-LOC101489481	124.872	0.43096	-1.21437	0.46443	-2.61476	0.008929	0.325303	protein PHYTOCHROME KINASE SUBSTRATE 1	P:phototropism; P:phosphorylation; F:kinase activity
gene-TRNAY-GUA-17	4.27264	0.020638	-5.59853	2.14382	-2.61148	0.009015	0.327403	hypothetical protein G2W53_008416
gene-LOC101514298	80.7086	0.43962	-1.18567	0.454694	-2.60762	0.009117	0.330068	transcription factor MYB36	C:nucleus
MSTRG.18586	8.20242	0.107133	-3.22252	1.2367	-2.60574	0.009168	0.331361	---NA---
gene-LOC113785198	54.3213	0.409312	-1.28873	0.498131	-2.58713	0.009678	0.344917	---NA---
gene-LOC113784438	85.6004	0.439151	-1.18721	0.45987	-2.58162	0.009834	0.348647	sucrose-phosphate synthase-like protein	F:binding
gene-LOC101513782	59.25	0.430765	-1.21503	0.47065	-2.58159	0.009835	0.348647	transcription factor MYB61	P:regulation of stomatal movement; C:nucleus
gene-LOC101507432	28.8652	0.3239	-1.62638	0.632543	-2.57117	0.010135	0.354603	transcription factor	P:regulation of transcription by RNA polymerase II; F:RNA polymerase II transcription regulatory region sequence-specific DNA binding; F:DNA-binding transcription factor activity, RNA polymerase II-specific; F:protein dimerization activity; C:RNA polymerase II transcription regulator complex
gene-LOC101506967	116.47	0.366934	-1.44641	0.567404	-2.54917	0.010798	0.370427	alpha-amylase	P:carbohydrate metabolic process; F:alpha-amylase activity; F:calcium ion binding; F:alpha-amylase activity (releasing maltohexaose); C:integral component of membrane
gene-LOC101510698	170.364	0.499836	-1.00047	0.392552	-2.54864	0.010814	0.370439	transcription repressor OFP13	P:negative regulation of transcription, DNA-templated; C:nucleus
gene-LOC101503578	114.03	0.452217	-1.14491	0.449398	-2.54766	0.010845	0.370926	WRKY family transcription factor	P:regulation of transcription, DNA-templated; F:DNA-binding transcription factor activity; F:sequence-specific DNA binding; C:nucleus; C:Golgi apparatus; C:integral component of membrane
gene-LOC101510192	101.994	0.497956	-1.00591	0.394952	-2.54691	0.010868	0.371165	transcription factor TCP5-like	P:regulation of transcription, DNA-templated; F:DNA-binding transcription factor activity
gene-LOC101505342	40.3473	0.359352	-1.47653	0.57998	-2.54583	0.010902	0.37177	disease resistance protein (TIR-NBS-LRR class)	P:sucrose metabolic process; P:defense response; P:signal transduction; F:DNA binding; F:NAD+ nucleosidase activity; F:sucrose synthase activity; F:ADP binding
gene-LOC101499256	39.8199	0.34941	-1.51701	0.59717	-2.54032	0.011075	0.375435	NAD-dependent protein deacetylase HST1	C:integral component of membrane
gene-LOC101497241	142.143	0.492376	-1.02217	0.402973	-2.53657	0.011195	0.376306	protein WEAK CHLOROPLAST MOVEMENT UNDER BLUE LIGHT 1	P:chloroplast avoidance movement; P:chloroplast accumulation movement; C:cytosol
gene-LOC101494734	58.1125	0.432156	-1.21038	0.477454	-2.53506	0.011243	0.377069	protein PHYTOCHROME KINASE SUBSTRATE 4-like	P:phototropism; P:phosphorylation; F:kinase activity
gene-LOC101489585	64.4833	0.443111	-1.17426	0.463276	-2.53469	0.011255	0.377069	uncharacterized protein LOC113784140	C:integral component of membrane
gene-LOC105852507	57.6536	0.439665	-1.18552	0.468627	-2.52978	0.011413	0.380158	cyclin-D4-1 isoform X1	P:cell cycle; C:intracellular anatomical structure
gene-NAC63	40.7177	0.387833	-1.36649	0.540485	-2.52827	0.011463	0.380227	NAC domain-containing protein 37-like	P:regulation of transcription, DNA-templated; F:DNA binding
gene-LOC101495234	45.2586	0.371101	-1.43012	0.565789	-2.52765	0.011483	0.380264	protein SOB FIVE-LIKE 6	P:cytokinin biosynthetic process; P:cytokinin-activated signaling pathway
gene-LOC105852010	17.4245	0.259146	-1.94816	0.77256	-2.5217	0.011679	0.38389	---NA---
gene-LOC101495345	94.4532	0.472289	-1.08226	0.42925	-2.52128	0.011693	0.38389	DUF4378 domain protein
gene-LOC101501030	87.2925	0.429157	-1.22042	0.485216	-2.51522	0.011896	0.387129	kinetochore protein SPC24 homolog	P:cell cycle; P:cell division; P:regulation of chromosome segregation; C:kinetochore; C:nucleus
gene-LOC101512461	106.072	0.418913	-1.25528	0.499726	-2.51193	0.012007	0.389192	protein ecdysoneless homolog	C:nucleus
gene-LOC101502117	110.663	0.489001	-1.03209	0.41211	-2.50441	0.012266	0.393915	transcription factor MYB61	P:regulation of stomatal movement; C:nucleus
gene-LOC101492195	4.24042	0.041535	-4.58954	1.83275	-2.50419	0.012273	0.393915	ATP-binding protein, putative	F:ATP binding
gene-LOC113787309	18.2915	0.174969	-2.51483	1.01669	-2.47356	0.013378	0.417864	---NA---
gene-LOC113787275	3.64513	0.023752	-5.39584	2.18526	-2.46919	0.013542	0.4194	F-box/RNI/FBD-like domain protein
gene-NAC10	26.1304	0.291571	-1.77808	0.720194	-2.46889	0.013553	0.4194	transcription factor JUNGBRUNNEN 1	P:regulation of transcription, DNA-templated; F:DNA binding; F:RNA binding
gene-LOC113785882	69.7352	0.001248	-9.64585	3.90747	-2.46857	0.013565	0.4194	hypothetical protein Lal_00045104
MSTRG.15598	49.5879	0.38154	-1.3901	0.563252	-2.46798	0.013588	0.4194	probable leucine-rich repeat receptor-like protein kinase At5g49770	P:protein phosphorylation; F:protein serine/threonine kinase activity; F:ATP binding; C:integral component of membrane
gene-LOC101497168	84.7949	0.481601	-1.05409	0.427368	-2.46647	0.013645	0.4194	uncharacterized protein LOC101497168	F:zinc ion binding
gene-LOC101498501	19.1415	0.276492	-1.85469	0.752127	-2.46593	0.013666	0.4194	abietadienol/abietadienal oxidase	P:brassinosteroid homeostasis; P:sterol metabolic process; P:brassinosteroid biosynthetic process; F:iron ion binding; F:heme binding; F:abieta-7,13-dien-18-ol hydroxylase activity; C:integral component of membrane
gene-LOC101508659	51.0036	0.447197	-1.16102	0.470998	-2.46501	0.013701	0.4194	uncharacterized oxidoreductase At4g09670	F:nucleotide binding; F:D-xylose 1-dehydrogenase (NADP+) activity
gene-LOC101507920	83.212	0.444271	-1.17049	0.475972	-2.45915	0.013927	0.421589	phytosulfokines-like	P:signal transduction; P:cell population proliferation; P:cell differentiation; F:growth factor activity; C:extracellular region
gene-LOC101502757	27.7638	0.337535	-1.56689	0.638296	-2.4548	0.014096	0.422103	Ultraviolet-B receptor UVR8
gene-LOC113786408	6.48771	0.049733	-4.32965	1.76417	-2.45421	0.014119	0.422103	hypothetical protein JHK86_032054
gene-LOC101507614	73.4536	0.494755	-1.01521	0.415922	-2.44088	0.014652	0.433797	protein phosphatase 2c, putative
gene-LOC113784595	3.58775	0.023813	-5.39213	2.21617	-2.43309	0.014971	0.439218	patatin-like phospholipase	P:lipid catabolic process; F:phospholipase activity; F:acylglycerol lipase activity; C:integral component of membrane
gene-LOC101503869	44.6414	0.421123	-1.24769	0.512987	-2.4322	0.015007	0.439218	putative inositol transporter 2	P:carbohydrate transport; P:myo-inositol transport; P:transmembrane transport; F:myo-inositol:proton symporter activity; C:integral component of membrane
gene-LOC101505593	6.9207	0.054154	-4.20679	1.7307	-2.43068	0.01507	0.43994	C-type lectin receptor-like tyrosine-protein kinase	P:peptidyl-tyrosine phosphorylation; F:transmembrane receptor protein tyrosine kinase activity; F:ATP binding; F:carbohydrate binding; C:plasma membrane; C:integral component of membrane
gene-LOC101494080	33.9437	0.350417	-1.51286	0.623432	-2.42666	0.015239	0.442598	DUF1685 family protein
gene-LOC101488773	320.409	0.459464	-1.12198	0.462899	-2.42381	0.015359	0.443183	purple acid phosphatase 3-like	P:dephosphorylation; F:acid phosphatase activity; F:ferrous iron binding; F:ferric iron binding; F:hydrolase activity; F:metal ion binding; C:membrane; C:integral component of membrane
gene-LOC101505967	115.851	0.491331	-1.02523	0.423051	-2.42343	0.015375	0.443183	subtilisin-like protease Glyma18g48580	P:proteolysis; F:serine-type endopeptidase activity; F:tripeptidyl-peptidase activity; C:apoplast
gene-LOC113788204	7.46885	0.104966	-3.25201	1.34816	-2.41219	0.015857	0.452102	linker histone H1 and h5 family protein	P:nucleosome assembly; P:nucleosome positioning; P:chromosome condensation; P:negative regulation of DNA recombination; F:double-stranded DNA binding; F:nucleosomal DNA binding; C:nucleosome; C:nucleolus
gene-LOC101491210	53.6721	0.418062	-1.25821	0.521702	-2.41174	0.015876	0.452102	protein IQ-DOMAIN 14	F:calmodulin binding
gene-LOC113787288	17.6825	0.262547	-1.92935	0.801483	-2.40723	0.016074	0.453195	---NA---
gene-LOC101500549	113.334	0.496528	-1.01005	0.422415	-2.39114	0.016796	0.465978	putative RING-H2 finger protein ATL12	C:integral component of membrane
gene-LOC113787083	3.57967	0.024604	-5.34495	2.23937	-2.38681	0.016995	0.470452	pentatricopeptide repeat-containing protein At2g22410, mitochondrial-like
gene-LOC101495179	5.96451	0.050457	-4.30879	1.80661	-2.38501	0.017078	0.472099	nonsense-mediated mRNA decay protein 2-like
gene-LOC101506400	51.0122	0.416308	-1.26428	0.530762	-2.382	0.017219	0.474832	zinc finger protein 10	C:membrane
gene-LOC101498308	90.6147	0.496558	-1.00997	0.424324	-2.38018	0.017304	0.475463	peroxidase 15	P:response to oxidative stress; P:hydrogen peroxide catabolic process; P:cellular oxidant detoxification; F:peroxidase activity; F:heme binding; F:metal ion binding; C:extracellular region; C:integral component of membrane
gene-HSFA6B	121.695	0.493578	-1.01865	0.428903	-2.37501	0.017549	0.476321	heat stress transcription factor A-6b	P:regulation of transcription by RNA polymerase II; P:cellular response to heat; F:RNA polymerase II cis-regulatory region sequence-specific DNA binding; F:DNA-binding transcription factor activity; C:nucleus
gene-LOC113787196	4.22961	0.020207	-5.62899	2.37041	-2.37469	0.017564	0.476321	---NA---
gene-LOC113785571	49.3029	0.405484	-1.30228	0.548556	-2.37402	0.017596	0.476621	hypothetical protein JHK86_032054
gene-LOC101499403	59.7502	0.346792	-1.52786	0.644429	-2.37087	0.017746	0.478258	agamous-like MADS-box protein AGL29	P:positive regulation of transcription by RNA polymerase II; F:RNA polymerase II cis-regulatory region sequence-specific DNA binding; F:DNA-binding transcription factor activity, RNA polymerase II-specific; F:protein dimerization activity; C:nucleus
gene-LOC105851126	34.049	0.362595	-1.46357	0.61741	-2.3705	0.017764	0.478258	disease resistance protein (TIR-NBS-LRR class)	P:sucrose metabolic process; P:defense response; P:signal transduction; F:DNA binding; F:NAD+ nucleosidase activity; F:sucrose synthase activity; F:ADP binding
gene-LOC101499510	2.86704	0.030373	-5.04106	2.12729	-2.36971	0.017802	0.478258	aldehyde dehydrogenase family 3 member H1-like isoform X1	P:dephosphorylation; F:alpha-ribazole phosphatase activity
gene-LOC101513170	32.6853	0.366095	-1.44971	0.612699	-2.36611	0.017976	0.480717	putative disease resistance RPP13-like protein 1 isoform X1	P:defense response; F:ADP binding
gene-LOC101497033	77.4566	0.48686	-1.03842	0.441823	-2.35031	0.018758	0.495226	protein LAZY 1 isoform X1	P:gravitropism; P:regulation of auxin polar transport
gene-LOC101503842	29.2305	0.344374	-1.53795	0.654969	-2.34813	0.018868	0.496512	protein phosphatase inhibitor 2	P:biological regulation
gene-LOC101497935	44.4277	0.40784	-1.29392	0.551061	-2.34806	0.018872	0.496512	respiratory burst oxidase homolog protein B-like	P:cellular oxidant detoxification; F:peroxidase activity; F:calcium ion binding; F:NAD(P)H oxidase H2O2-forming activity; C:plasma membrane; C:integral component of membrane
gene-LOC101488887	56.4354	0.431095	-1.21392	0.518458	-2.34141	0.019211	0.50132	Ubiquitin carboxyl-terminal hydrolase 12	P:proteolysis; P:DNA integration; P:DNA biosynthetic process; F:nucleic acid binding; F:DNA-directed DNA polymerase activity; F:thiol-dependent deubiquitinase
gene-LOC113785432	28.633	0.355022	-1.49402	0.641617	-2.32852	0.019884	0.512568	---NA---
gene-LOC101492323	61.8032	0.459941	-1.12048	0.4814	-2.32754	0.019936	0.513216	leucine-rich repeat receptor-like serine/threonine-protein kinase BAM3	P:protein phosphorylation; P:hormone-mediated signaling pathway; F:protein serine/threonine kinase activity; F:protein binding; F:ATP binding; C:plasma membrane; C:integral component of membrane
gene-LOC101495365	68.5414	0.473411	-1.07883	0.46446	-2.32277	0.020191	0.517306	S-protein homolog 5	P:rejection of self pollen; C:extracellular region; C:integral component of membrane
gene-LOC101491890	92.2667	0.461393	-1.11593	0.482574	-2.31246	0.020752	0.526062	plant/F12P19-7 protein	C:integral component of membrane
gene-LOC101500571	8.72113	0.153489	-2.70379	1.17034	-2.31026	0.020874	0.527969	gibberellin 20 oxidase 2-like	P:response to light stimulus; P:gibberellin biosynthetic process; P:unidimensional cell growth; P:flower development; F:ent-kaurene synthase activity; F:gibberellin 20-oxidase activity; F:metal ion binding; F:gibberellin-44 dioxygenase activity; C:integral component of membrane
gene-LOC113785971	28.7156	0.31756	-1.6549	0.717734	-2.30573	0.021126	0.531732	---NA---
gene-LOC101489855	74.0308	0.477686	-1.06587	0.462618	-2.30399	0.021223	0.532695	cytochrome P450 family protein	P:defense response to other organism; F:binding; F:oxidoreductase activity
gene-LOC113787350	4.19433	0.021039	-5.57077	2.42088	-2.30113	0.021384	0.534975	---NA---
gene-LOC113787845	20.8737	0.283257	-1.81981	0.792774	-2.2955	0.021704	0.539311	---NA---
gene-LOC101490555	7.35565	0.107686	-3.2151	1.40302	-2.29156	0.021931	0.541176	short-chain dehydrogenase reductase ATA1	F:xanthoxin dehydrogenase activity
gene-LOC101491849	49.926	0.474564	-1.07533	0.469608	-2.28984	0.022031	0.542274	disease resistance protein RPV1	P:defense response; P:signal transduction; F:DNA binding; F:NAD+ nucleosidase activity; F:ADP binding; C:integral component of membrane
gene-LOC113785815	8.00008	0.11925	-3.06794	1.34038	-2.28887	0.022087	0.543026	retrovirus-related Pol polyprotein from transposon TNT 1-94	P:DNA integration; F:nucleic acid binding; F:oxidoreductase activity; F:nucleotidyltransferase activity
gene-LOC101503381	24.1866	0.364531	-1.45589	0.636683	-2.28667	0.022215	0.544468	RING-H2 finger protein ATL16-like	P:protein ubiquitination; F:transferase activity; C:integral component of membrane
gene-LOC101489960	54.0751	0.420321	-1.25043	0.547957	-2.282	0.02249	0.54949	transcription factor bHLH93	P:regulation of transcription, DNA-templated; F:DNA-binding transcription factor activity; F:sequence-specific DNA binding; F:protein dimerization activity; C:nucleus
gene-TRNAY-GUA-20	3.19369	0.027021	-5.2098	2.28304	-2.28196	0.022492	0.54949	reverse transcriptase	C:mitochondrion; C:chloroplast; C:thylakoid; C:integral component of membrane
gene-LOC101506315	48.4834	0.403947	-1.30776	0.574029	-2.27822	0.022714	0.553729	abscisic acid 8 -hydroxylase 4-like protein	F:monooxygenase activity; F:iron ion binding; F:oxidoreductase activity, acting on paired donors, with incorporation or reduction of molecular oxygen; F:heme binding; C:membrane
gene-LOC101492395	36.5521	0.397304	-1.33168	0.586547	-2.27038	0.023185	0.562818	homeobox-leucine zipper protein ATHB-40	P:regulation of transcription by RNA polymerase II; P:positive regulation of transcription, DNA-templated; F:DNA-binding transcription factor activity, RNA polymerase II-specific; F:sequence-specific DNA binding; C:nucleus
gene-LOC101504850	32.3544	0.405399	-1.30259	0.576156	-2.26082	0.02377	0.570945	fusaric acid resistance-like protein	P:transmembrane transport; F:transmembrane transporter activity; C:plasma membrane; C:integral component of membrane
gene-LOC101512851	9.52184	0.182802	-2.45164	1.08472	-2.26015	0.023812	0.570945	Transcription factor MYB86	C:nucleus
gene-LOC101489560	23.8435	0.348401	-1.52118	0.673529	-2.25852	0.023913	0.571468	Transcription factor MYB63	C:nucleus
gene-LOC113786247	6.08862	0.117597	-3.08808	1.36931	-2.25521	0.02412	0.574566	zinc finger MYM-type protein 1-like	F:protein dimerization activity
gene-LOC113784360	3.81697	0.022379	-5.48173	2.43371	-2.25242	0.024296	0.575289	---NA---
gene-TRNAP-AGG-10	3.81697	0.022379	-5.48173	2.43371	-2.25242	0.024296	0.575289	ADP-ribosylation factor-like protein 8b	F:nucleotide binding; F:GTPase activity; F:GTP binding; F:zinc ion binding; C:membrane; C:integral component of membrane
gene-LOC113784186	7.42709	0.116275	-3.10439	1.3783	-2.25234	0.024301	0.575289	transmembrane protein, putative	C:integral component of membrane
gene-LOC101502059	61.1804	0.469909	-1.08955	0.485921	-2.24223	0.024947	0.58522	LOW QUALITY PROTEIN: uncharacterized protein LOC101502059
gene-LOC101501233	67.2279	0.46401	-1.10777	0.494236	-2.24138	0.025001	0.58522	ABC transporter B family member 15	P:transmembrane transport; F:ATP binding; F:hydrolase activity; F:ABC-type transporter activity; C:integral component of membrane
gene-LOC101500866	38.5848	0.448296	-1.15748	0.518877	-2.23073	0.025699	0.592764	transcription factor MYB20	P:cell differentiation; F:transcription cis-regulatory region binding; C:nucleus
gene-LOC113788125	98.194	0.437197	-1.19365	0.535181	-2.23036	0.025724	0.592764	---NA---
gene-LOC101497429	27.3619	0.375755	-1.41214	0.634114	-2.22695	0.025951	0.596481	growth-regulating factor 3 isoform X4	P:regulation of transcription, DNA-templated; P:developmental process; F:ATP binding; C:nucleus
gene-LOC113785036	5.67863	0.060576	-4.0451	1.81718	-2.22603	0.026012	0.596687	hypothetical protein CR513_37023, partial	C:integral component of membrane
gene-LOC101512614	46.0816	0.482065	-1.0527	0.473103	-2.2251	0.026075	0.597531	putative polygalacturonase	P:anther dehiscence; P:fruit dehiscence; P:pectin catabolic process; F:polygalacturonase activity; C:cell wall
gene-LOC113784301	10.5895	0.142876	-2.80717	1.26263	-2.22327	0.026198	0.598487	hypothetical protein CR513_37023, partial	C:integral component of membrane
gene-LOC113785858	7.63107	0.12498	-3.00023	1.35204	-2.21903	0.026485	0.600912	auxin-induced protein 6B-like	P:response to auxin; C:integral component of membrane
gene-LOC101502476	44.5634	0.413098	-1.27544	0.575181	-2.21747	0.026591	0.601495	zinc finger CCCH domain-containing protein 2	F:DNA binding; F:metal ion binding
gene-LOC113785757	5.99134	0.096896	-3.36742	1.52379	-2.20989	0.027113	0.606163	zinc finger MYM-type protein 1-like	C:membrane
gene-LOC101489318	77.0322	0.489208	-1.03148	0.467482	-2.20646	0.027352	0.609136	uncharacterized protein LOC101489318
gene-LOC113786713	18.2241	0.280002	-1.83649	0.832858	-2.20505	0.027451	0.61015	Retrovirus-related Pol polyprotein from transposon TNT 1-94	F:transferase activity
gene-LOC101496571	37.829	0.408516	-1.29154	0.585875	-2.20446	0.027492	0.610316	DUF1262 family protein
gene-LOC113788061	44.4094	0.350896	-1.51089	0.685463	-2.20418	0.027512	0.610316	Copia protein	F:nucleotidyltransferase activity
gene-LOC113787378	3.04582	0.028799	-5.11785	2.32516	-2.20108	0.02773	0.612484	---NA---
MSTRG.10996	28.7324	0.283474	-1.81871	0.82684	-2.19959	0.027836	0.612484	protein BTR1 isoform X2	P:tRNA aminoacylation for protein translation; P:regulation of gene expression; F:DNA binding; F:mRNA binding; F:aminoacyl-tRNA ligase activity; F:ATP binding; C:cytoplasm
gene-LOC101505214	49.7511	0.460863	-1.11759	0.508188	-2.19917	0.027866	0.612484	uncharacterized protein LOC101505214
gene-LOC101493269	3.64387	0.049248	-4.3438	1.97677	-2.19743	0.02799	0.612484	probable membrane-associated kinase regulator 6	P:phosphorylation; F:kinase activity; C:membrane; C:integral component of membrane
gene-LOC105851594	10.3155	0.155539	-2.68465	1.2231	-2.19495	0.028167	0.614155	---NA---
gene-LOC101499946	21.9537	0.366581	-1.4478	0.661145	-2.18983	0.028537	0.618048	transcription factor MYB20	C:nucleus
gene-LOC113786415	118.432	0.492453	-1.02194	0.466749	-2.18949	0.028561	0.618048	---NA---
gene-LOC101512896	52.2627	0.449673	-1.15305	0.528369	-2.18229	0.029088	0.622977	myb-related protein 2-like isoform X1	P:regulation of transcription, DNA-templated; F:DNA binding; F:DNA-binding transcription factor activity; F:catalytic activity; C:nucleus
gene-LOC101494007	51.4377	0.462529	-1.11238	0.509824	-2.1819	0.029117	0.623009	putative disease resistance RPP13-like protein 1	P:defense response; F:ADP binding
gene-LOC101513624	34.7459	0.41262	-1.27711	0.586228	-2.17853	0.029367	0.624984	glutaredoxin-C9	P:negative regulation of transcription by RNA polymerase II; P:salicylic acid mediated signaling pathway; P:jasmonic acid mediated signaling pathway; F:glutathione oxidoreductase activity; C:cytoplasm
gene-LOC105851404	2.93444	0.029521	-5.08209	2.33341	-2.17797	0.029408	0.624984	transcription factor MYB46	C:nucleus
gene-LOC101490019	24.562	0.365704	-1.45125	0.666639	-2.17697	0.029483	0.625007	uncharacterized GPI-anchored protein At4g28100-like	C:integral component of membrane
gene-LOC113788070	17.5218	0.297928	-1.74697	0.804541	-2.17138	0.029902	0.631289	---NA---
MSTRG.3450	41.3025	0.433488	-1.20594	0.555428	-2.17119	0.029917	0.631289	probable 2-oxoglutarate-dependent dioxygenase At5g05600	F:metal ion binding; F:dioxygenase activity
gene-LOC101489166	6.68915	0.118753	-3.07396	1.41689	-2.16952	0.030044	0.632276	ALA-interacting subunit 3	C:endoplasmic reticulum; C:Golgi apparatus; C:plasma membrane; C:integral component of membrane
gene-LOC101497861	39.9181	0.45696	-1.12986	0.522706	-2.16156	0.030652	0.639818	protein IQ-DOMAIN 14	F:calmodulin binding
gene-LOC113785875	3.70087	0.023859	-5.38931	2.49842	-2.15709	0.030999	0.642289	threonine--tRNA ligase, mitochondrial 1-like isoform X1	P:threonyl-tRNA aminoacylation; F:threonine-tRNA ligase activity; F:ATP binding; C:mitochondrion; C:integral component of membrane
MSTRG.1936	14.0957	0.208674	-2.26068	1.04974	-2.15355	0.031275	0.645472	polyprotein	P:nucleic acid metabolic process; F:nucleic acid binding; F:zinc ion binding; F:transferase activity; F:hydrolase activity
gene-LOC113784389	5.81831	0.065282	-3.93717	1.82849	-2.15324	0.0313	0.645472	Kinesin-like protein KIN-14I	P:microtubule-based movement; F:cytoskeletal motor activity; F:ATP binding; F:microtubule binding; C:integral component of membrane
gene-LOC113786566	41.5321	0.464036	-1.10769	0.515006	-2.15083	0.03149	0.647768	Retrovirus-related Pol polyprotein from transposon TNT 1-94	F:nucleic acid binding
gene-LOC113786427	200.177	0.471352	-1.08512	0.50612	-2.14401	0.032032	0.65501	hypothetical protein C1H46_013625
gene-LOC101497852	2.99289	0.029386	-5.08873	2.3736	-2.14389	0.032042	0.65501	probable glycosyltransferase At5g20260	P:protein glycosylation; F:glycosyltransferase activity; C:Golgi apparatus; C:membrane
gene-LOC101491418	7.97388	0.167643	-2.57654	1.2041	-2.13981	0.03237	0.658788	UDP-glycosyltransferase 72E1	F:UDP-glycosyltransferase activity; C:integral component of membrane
gene-LOC113788216	22.1623	0.185228	-2.43263	1.13959	-2.13465	0.03279	0.662866	uncharacterized protein LOC113788216	C:integral component of membrane
gene-LOC113784742	30.6625	0.386445	-1.37166	0.644236	-2.12913	0.033243	0.666497	---NA---
gene-LOC113786391	162.256	0.087446	-3.51547	1.65453	-2.12475	0.033608	0.669354	mannosyltransferase family protein	P:signal peptide processing; P:GPI anchor biosynthetic process; P:mannosylation; F:glycolipid mannosyltransferase activity; F:pyridoxal phosphate binding; F:alpha-1,4-mannosyltransferase activity; C:signal peptidase complex; C:integral component of membrane
gene-LOC101511048	88.1504	0.418697	-1.25602	0.59159	-2.12313	0.033743	0.670067	thaumatin-like protein	P:defense response; C:extracellular region
gene-LOC101505787	12.6706	0.221206	-2.17654	1.02619	-2.12098	0.033923	0.67186	peamaclein	C:membrane; C:integral component of membrane
gene-LOC113785125	10.4347	0.131619	-2.92556	1.37943	-2.12086	0.033934	0.67186	hypothetical protein CR513_37023, partial	C:integral component of membrane
gene-LOC113787423	29.7038	0.289592	-1.7879	0.846374	-2.11243	0.03465	0.677926	hypothetical protein F8388_026672	C:integral component of membrane
gene-LOC101511206	40.4097	0.422354	-1.24348	0.590666	-2.10521	0.035273	0.687425	UDP-glycosyltransferase 73C3-like	F:UDP-glycosyltransferase activity; F:flavonol 7-O-beta-glucosyltransferase activity; C:integral component of membrane
gene-LOC101515364	26.7759	0.36298	-1.46204	0.695168	-2.10314	0.035453	0.690267	transcription repressor OFP5	P:negative regulation of transcription, DNA-templated; C:nucleus
gene-LOC101498699	64.0387	0.425351	-1.23327	0.587555	-2.09899	0.035818	0.695004	predicted protein	P:integrin-mediated signaling pathway; F:calcium ion binding
gene-LOC113786110	2.76818	0.03083	-5.01951	2.39597	-2.09498	0.036172	0.70104	protein MAIN-LIKE 1-like	P:meristem maintenance; C:integral component of membrane
gene-LOC113785888	3.30116	0.025855	-5.27342	2.53139	-2.08321	0.037232	0.711713	somatic embryogenesis receptor-like kinase 1	P:protein phosphorylation; P:transmembrane receptor protein serine/threonine kinase signaling pathway; F:mannosyltransferase activity; F:transmembrane receptor protein serine/threonine kinase activity; F:signaling receptor binding; C:endoplasmic reticulum; C:integral component of membrane
gene-LOC101515651	37.8578	0.432454	-1.20938	0.581567	-2.07952	0.03757	0.716694	transcription factor bHLH18-like	F:DNA binding; F:protein dimerization activity; C:nucleus
gene-TRNAM-CAU-14	3.45415	0.025572	-5.28929	2.54428	-2.07889	0.037627	0.716694	transmembrane protein, putative	F:DNA binding; F:metal ion binding; F:protein dimerization activity; C:nucleus; C:integral component of membrane
gene-LOC113784622	3.41019	0.025625	-5.2863	2.54301	-2.07876	0.03764	0.716694	type I inositol polyphosphate 5-phosphatase 12 isoform X2	P:inositol phosphate dephosphorylation; P:phosphatidylinositol dephosphorylation; F:catalytic activity; F:phosphatidylinositol-4,5-bisphosphate 5-phosphatase activity; F:inositol-polyphosphate 5-phosphatase activity; F:hydrolase activity; F:phosphatase activity; F:inositol-1,4,5-trisphosphate 5-phosphatase activity; F:inositol-1,3,4,5-tetrakisphosphate 5-phosphatase activity; C:membrane; C:integr…
gene-LOC113787439	35.3821	0.305299	-1.7117	0.824286	-2.07659	0.03784	0.719186	---NA---
gene-LOC101505322	38.986	0.46193	-1.11425	0.537275	-2.0739	0.038089	0.720169	transmembrane protein, putative	C:integral component of membrane
gene-NAC66	40.2878	0.378133	-1.40303	0.677121	-2.07206	0.03826	0.722807	NAC domain-containing protein 86	P:regulation of transcription, DNA-templated; F:DNA binding
gene-LOC101496811	4.53586	0.074283	-3.75083	1.81242	-2.06952	0.038498	0.724909	AP2-like ethylene-responsive transcription factor At1g16060	P:regulation of transcription, DNA-templated; F:DNA binding; F:DNA-binding transcription factor activity; C:nucleus
gene-LOC101501830	47.9025	0.407424	-1.2954	0.627501	-2.06438	0.038982	0.730405	uncharacterized protein LOC101501830
gene-LOC113787120	5.69589	0.133564	-2.9044	1.40861	-2.06189	0.039218	0.733055	---NA---
gene-LOC113787294	2.79229	0.031514	-4.98787	2.42122	-2.06006	0.039392	0.734417	---NA---
gene-LOC101507868	45.9352	0.43766	-1.19212	0.580812	-2.0525	0.040121	0.740417	universal stress protein PHOS32	F:hydrolase activity
gene-LOC101503459	60.4822	0.492471	-1.02189	0.497919	-2.05232	0.040138	0.740417	late embryogenesis abundant protein	C:integral component of membrane
gene-LOC101511753	34.235	0.460474	-1.11881	0.54564	-2.05045	0.040321	0.740417	presenilin-like protein At1g08700	P:Notch signaling pathway; P:protein processing; P:regulation of catalytic activity; P:sulfate transmembrane transport; F:aspartic-type endopeptidase activity; F:GTPase activator activity; F:secondary active sulfate transmembrane transporter activity; C:Golgi membrane; C:nucleus; C:endoplasmic reticulum membrane; C:integral component of plasma membrane
gene-LOC113786600	2.27042	0.03819	-4.71065	2.29777	-2.05009	0.040355	0.740417	PAX-interacting protein 1	F:N-acetyltransferase activity
gene-LOC101511747	39.6571	0.403353	-1.30988	0.63935	-2.04878	0.040484	0.741001	pectinesterase inhibitor 9	P:negative regulation of catalytic activity; F:enzyme inhibitor activity; F:pectinesterase activity
gene-LOC113785961	22.3881	0.293665	-1.76775	0.8636	-2.04696	0.040662	0.742207	---NA---
gene-LOC113784621	21.2145	0.337965	-1.56505	0.766696	-2.04129	0.041222	0.74852	endoglucanase 25	P:cellulose catabolic process; P:cell wall organization; F:cellulase activity; F:transferase activity; C:integral component of membrane
gene-LOC101506280	35.7409	0.418093	-1.2581	0.617398	-2.03775	0.041575	0.752225	actin cytoskeleton-regulatory complex protein PAN1-like	P:phosphorylation; F:kinase activity
gene-LOC101510571	29.9893	0.3687	-1.43948	0.706572	-2.03728	0.041623	0.752225	protein PELPK1-like
gene-LOC101513344	9.157	0.209328	-2.25616	1.11105	-2.03065	0.042291	0.760392	protein SRG1	P:methylation; F:methyltransferase activity; F:metal ion binding; F:thebaine 6-O-demethylase activity; F:oripavine 6-O-demethylase activity
gene-LOC101510089	18.3333	0.248038	-2.01137	0.991728	-2.02814	0.042546	0.762295	wound-responsive family protein
gene-LOC101496167	20.9227	0.349091	-1.51833	0.751192	-2.02122	0.043257	0.768831	seed linoleate 9S-lipoxygenase	P:fatty acid metabolic process; P:lipid oxidation; P:carboxylic acid biosynthetic process; F:oxidoreductase activity, acting on single donors with incorporation of molecular oxygen, incorporation of two atoms of oxygen; F:metal ion binding
gene-LOC113784306	8.28781	0.12764	-2.96985	1.4712	-2.01866	0.043523	0.770172	hypothetical protein CR513_37023, partial	C:integral component of membrane
gene-LOC101500761	5.48057	0.132929	-2.91127	1.44464	-2.01522	0.043882	0.77473	cyclin-D5-1 isoform X2	P:cell cycle; C:intracellular anatomical structure
gene-LOC101495946	47.7334	0.436057	-1.19741	0.594926	-2.01271	0.044146	0.77699	retrotransposon protein, putative, Ty1-copia subclass	P:cellular metabolic process; F:hydrolase activity; F:organic cyclic compound binding; F:heterocyclic compound binding
gene-LOC113785211	5.00341	0.102888	-3.28085	1.63076	-2.01186	0.044235	0.777367	---NA---
gene-LOC113787318	3.20959	0.027229	-5.19872	2.58557	-2.01067	0.044361	0.778386	---NA---
gene-LOC101501091	26.7032	0.417053	-1.2617	0.627749	-2.00988	0.044444	0.778661	putative TPX2 central domain-containing protein	P:activation of protein kinase activity; P:regulation of mitotic spindle organization; P:mitotic spindle assembly; F:microtubule binding; F:protein kinase activator activity; C:nuclear microtubule; C:mitotic spindle
gene-LOC101508096	22.9676	0.35846	-1.48012	0.740139	-1.99978	0.045524	0.785223	calmodulin-like protein 7	F:calcium ion binding
MSTRG.3428	69.4788	0.452839	-1.14293	0.571976	-1.99822	0.045693	0.785527	WUSCHEL-related homeobox 5	P:regulation of transcription, DNA-templated; P:plant organ development; F:DNA binding; F:DNA-binding transcription factor activity; C:nucleus
gene-LOC101509944	24.1386	0.376511	-1.40924	0.705408	-1.99776	0.045743	0.785756	heavy metal-associated isoprenylated plant protein 22-like	F:metal ion binding
gene-LOC113786875	3.20743	0.027549	-5.18187	2.59602	-1.99608	0.045925	0.785756	transmembrane protein, putative	P:response to auxin; C:integral component of membrane
gene-LOC101511262	63.7388	0.47921	-1.06127	0.531786	-1.99567	0.04597	0.785756	auxin-induced protein 15A-like	P:auxin-activated signaling pathway
gene-LOC105851809	43.032	0.488171	-1.03454	0.518601	-1.99487	0.046057	0.785889	protein NRT1/ PTR FAMILY 3.1-like isoform X1	P:transmembrane transport; F:transmembrane transporter activity; C:plasma membrane; C:integral component of membrane
gene-LOC101500574	7.39478	0.184789	-2.43605	1.22774	-1.98417	0.047237	0.798294	FAS1 domain-containing protein	C:integral component of membrane
gene-LOC101501899	8.0126	0.116813	-3.09772	1.56127	-1.98411	0.047244	0.798294	bromodomain protein, putative	F:protein binding
gene-LOC113783931	22.8915	0.369115	-1.43786	0.725496	-1.9819	0.047491	0.80022	putative tetratricopeptide-like helical domain-containing protein	F:protein binding
gene-LOC101512441	5.50591	0.109812	-3.18689	1.61126	-1.97788	0.047942	0.804348	transmembrane protein, putative	C:integral component of membrane
gene-LOC113786832	17.8903	0.253074	-1.98237	1.00267	-1.97709	0.048031	0.804348	GDSL-like lipase/acylhydrolase	F:hydrolase activity, acting on ester bonds
gene-LOC113787298	26.5491	0.41326	-1.27488	0.644857	-1.97699	0.048042	0.804348	---NA---
gene-TRNAM-CAU-12	2.99167	0.028515	-5.13214	2.60342	-1.9713	0.048689	0.813341	transmembrane protein, putative	F:DNA binding; F:metal ion binding; F:protein dimerization activity; C:nucleus; C:integral component of membrane
gene-LOC113785955	21.1276	0.306564	-1.70574	0.865531	-1.97074	0.048753	0.81371	---NA---
gene-LOC113785114	8.80594	0.177585	-2.49342	1.26791	-1.96655	0.049235	0.816401	hypothetical protein CR513_37023, partial	C:integral component of membrane
gene-LOC101506134	28.9186	0.437594	-1.19233	0.606847	-1.9648	0.049437	0.818034	transcription factor DICHOTOMA	P:regulation of transcription, DNA-templated; F:DNA-binding transcription factor activity
gene-LOC113784628	2.49392	0.034446	-4.85954	2.4754	-1.96313	0.049631	0.818034	kinesin-like protein KIN-14I	F:binding
gene-LOC101498903	36.8917	0.442252	-1.17706	0.599587	-1.96312	0.049633	0.818034	60S ribosomal protein	C:integral component of membrane
