# Supplementary material for: Morphophysiological and transcriptome analysis reveal that reprogramming of metabolism, phytohormones and root development pathways governs the potassium (K+) deficiency response in two contrasting chickpea cultivars
Source: Front Plant Sci. 2023 Jan 11;13:1054821. doi: 10.3389/fpls.2022.1054821 (PMC9875034; doi:10.3389/fpls.2022.1054821)
Supplement: Supplementary file 4 [file Table_4.xlsx]

## Sheet: venn_result27113
Table S4: Details of overlapping expressed genes shown in Venn Diagram
Expression regulation	Total Genes	Gene Name			Renamed Gene: Overlapped gene; to find the common
PUSA362_Up PUSA372_Up	39	gene-LOC101491218			Locus	Gene	Var	Alter name
		gene-LOC101498064			NC_021160.1:7320107-7322878(+)	MSTRG.712	PUSA362	OA
		gene-LOC101491996			NC_021160.1:7320117-7322892(+)	MSTRG.716	PUSA372	OA
		gene-LOC101498448			NC_021161.1:2725929-2727539(+)	MSTRG.2390	PUSA362	OB
		OB			NC_021161.1:2725945-2727601(+)	MSTRG.2443	PUSA372	OB
		gene-LOC101502816			NC_021161.1:30457508-30458640(-)	MSTRG.3348	PUSA362	OC
		gene-LOC101488475			NC_021161.1:30457606-30458640(-)	MSTRG.3428	PUSA372	OC
		gene-LOC101493027			NC_021162.1:18346264-18348660(-)	MSTRG.4211	PUSA362	OD
		gene-LOC101489126			NC_021162.1:18346286-18348706(-)	MSTRG.4294	PUSA372	OD
		gene-LOC101497071
		gene-LOC101501102
		gene-LOC101488764
		gene-LOC101488548
		gene-LOC101511637
		gene-LOC101501686
		gene-NAC24
		gene-LOC101512147
		gene-LOC101500741
		gene-LOC101504876
		gene-LOC101503695
		gene-LOC101488854
		gene-LOC101511871
		gene-LOC101510975
		gene-LOC101501038
		OA
		gene-LOC101502430
		gene-LOC101493476
		gene-LOC101502011
		gene-LOC101513147
		gene-LOC101502405
		gene-LOC101512270
		gene-LOC101499465
		gene-LOC101505605
		gene-LOC101501436
		gene-LOC101510280
		gene-LOC101489202
		gene-LOC101515639
		gene-LOC101497050
		gene-LOC101497123
PUSA362_Up PUSA372_down	14	gene-LOC113785888
		gene-LOC101489960
		OD
		gene-LOC101514098
		gene-LOC101511048
		gene-LOC101497935
		gene-LOC101510089
		gene-LOC113785271
		gene-LOC113787376
		gene-LOC101489317
		gene-LOC101501386
		gene-LOC113786110
		gene-LOC101499003
		gene-LOC101512627
PUSA362_down PUSA372_Up	9	gene-LOC101514656
		gene-LOC113784773
		gene-LOC113786114
		gene-LOC113784455
		gene-LOC101496587
		gene-LOC101503875
		gene-LOC101492172
		gene-LOC101492756
		gene-LOC113783915
PUSA362_down PUSA372_down	114	gene-LOC101504297
		gene-LOC101512441
		gene-LOC101495288
		gene-LOC101505175
		gene-LOC101505609
		gene-LOC101508332
		gene-LOC101489560
		gene-LOC101512896
		gene-LOC101495372
		gene-LOC101511487
		gene-LOC101510386
		gene-LOC101514168
		gene-LOC101502757
		gene-LOC105852475
		gene-LOC101491981
		gene-LOC101495746
		gene-LOC101488315
		gene-LOC101497945
		gene-LOC101492395
		gene-LOC101495554
		gene-LOC101511504
		gene-LOC101493563
		gene-LOC101489318
		gene-LOC101497328
		gene-LOC101500825
		gene-LOC101515529
		gene-LOC101502435
		gene-LOC113784360
		gene-LOC101501719
		gene-LOC101493345
		gene-LOC101514029
		gene-LOC101500817
		gene-LOC101512879
		gene-LOC101495234
		gene-LOC113788061
		gene-LOC101496874
		gene-LOC113786736
		gene-LOC105851594
		gene-LOC101503330
		gene-LOC101513097
		gene-LOC101505063
		gene-LOC101506678
		gene-LOC101490227
		gene-LOC113785748
		gene-LOC101499002
		gene-LOC101499516
		gene-LOC101498230
		gene-LOC101513856
		gene-LOC101506539
		gene-LOC101508549
		gene-LOC101501511
		gene-LOC113786566
		gene-LOC101488235
		gene-LOC101493474
		gene-LOC101491646
		gene-LOC101510698
		gene-LOC101504850
		gene-LOC101500823
		gene-LOC101509949
		gene-LOC101513645
		gene-LOC101490838
		gene-LOC101503024
		gene-LOC101510547
		gene-LOC101506580
		gene-LOC101506885
		gene-LOC101512980
		gene-LOC101512428
		gene-LOC101489481
		gene-LOC101513090
		gene-LOC101499615
		gene-LOC101508196
		gene-LOC101495365
		OC
		gene-LOC113784944
		gene-LOC101512243
		gene-LOC101502117
		gene-LOC101512858
		gene-LOC101491013
		gene-LOC101492833
		gene-LOC101503578
		gene-LOC101508583
		gene-LOC101503006
		gene-LOC101512112
		gene-NAC10
		gene-LOC101505620
		gene-LOC101507623
		gene-LOC101511983
		gene-LOC101512525
		gene-LOC113785428
		gene-LOC101508928
		gene-LOC101513528
		gene-LOC101510352
		gene-LOC101513417
		gene-LOC101514936
		gene-LOC101502769
		gene-LOC101501127
		gene-LOC101498170
		gene-LOC101497168
		gene-LOC113787043
		gene-LOC101498079
		gene-LOC101498848
		gene-LOC101498829
		gene-LOC101512560
		gene-LOC101497241
		gene-LOC101502304
		gene-LOC101503885
		gene-LOC101493578
		gene-LOC101499785
		gene-LOC101507934
		gene-LOC101501101
		gene-LOC101489913
		gene-LOC101515473
		gene-LOC105852187
		gene-LOC101495793
PUSA362_Up	258	gene-LOC101491913
		MSTRG.7859
		gene-LOC101499835
		gene-LOC101513391
		gene-LOC101505638
		gene-LOC101493492
		gene-LOC101513089
		gene-LOC113786109
		gene-LOC101513960
		gene-LOC101502067
		gene-LOC101494945
		gene-LOC101499359
		gene-LOC101497138
		gene-LOC101493907
		MSTRG.15617
		gene-LOC101504550
		gene-LOC101490450
		gene-LOC101489781
		gene-LOC101495744
		gene-LOC101506530
		gene-LOC101495560
		gene-LOC101502554
		gene-LOC101507870
		gene-LOC101488216
		gene-LOC101496489
		gene-LOC101512557
		gene-LOC113787341
		gene-LOC113785572
		gene-LOC101494838
		gene-LOC101499611
		gene-LOC101502966
		gene-LOC101488865
		gene-LOC101515697
		gene-LOC101505441
		gene-LOC101507258
		gene-LOC101507725
		gene-LOC101511093
		gene-LOC101510639
		gene-LOC101505401
		gene-LOC101515787
		gene-LOC101491184
		gene-LOC113787399
		gene-LOC101510551
		gene-LOC113785252
		gene-LOC101494776
		gene-LOC101494507
		gene-LOC101506614
		gene-LOC113785585
		gene-LOC101494258
		gene-LOC101497064
		gene-LOC101508460
		gene-LOC101495677
		gene-LOC101500097
		gene-LOC101509786
		gene-LOC101509562
		gene-LOC101492727
		gene-LOC101510215
		gene-LOC101493666
		gene-LOC101496685
		gene-LOC101492003
		gene-LOC101508055
		gene-LOC101512807
		gene-LOC101507415
		MSTRG.2198
		gene-LOC101509402
		gene-LOC101503309
		gene-LOC101509443
		gene-LOC101499266
		gene-LOC101505027
		gene-LOC101489760
		gene-LOC101506148
		MSTRG.10309
		MSTRG.8581
		gene-LOC101496372
		gene-LOC101497403
		gene-LOC113784948
		gene-LOC101509644
		gene-LOC101504914
		gene-LOC101494284
		MSTRG.17877
		gene-LOC101510946
		gene-LOC101495842
		gene-LOC101512985
		gene-LOC101497455
		gene-LOC101497470
		gene-LOC101511398
		gene-LOC101490399
		gene-LOC101507335
		gene-LOC101492559
		gene-LOC101509198
		gene-LOC101492181
		gene-LOC101497761
		gene-LOC113784232
		gene-LOC101488880
		gene-LOC101502997
		gene-LOC113784880
		gene-LOC101514503
		gene-CA-EXPA3
		gene-LOC105851669
		gene-LOC101506618
		gene-LOC101496480
		gene-LOC101495450
		MSTRG.11666
		gene-LOC113783965
		gene-LOC101511599
		gene-LOC113787363
		gene-LOC101509772
		gene-LOC101506096
		gene-LOC101502692
		gene-LOC101498412
		gene-LOC113784155
		MSTRG.358
		gene-LOC101488509
		MSTRG.11820
		gene-LOC101498094
		gene-LOC101512299
		gene-LOC101507945
		gene-LOC101508211
		gene-LOC101511073
		gene-LOC105851877
		gene-LOC105851115
		gene-LOC101513681
		gene-LOC101497075
		gene-LOC101505977
		gene-LOC101488691
		gene-NAC43
		gene-LOC113785213
		gene-LOC101511825
		gene-LOC113784213
		gene-LOC113787327
		gene-LOC101506585
		gene-LOC101497957
		gene-LOC101514701
		gene-LOC101495610
		gene-LOC101510410
		gene-LOC101503536
		gene-LOC101489939
		gene-LOC101509372
		gene-LOC101500378
		gene-LOC101501923
		gene-LOC101510867
		gene-LOC101500568
		gene-LOC101508481
		gene-LOC101506588
		gene-LOC101502793
		gene-LOC101495731
		gene-LOC101502415
		gene-LOC101508901
		gene-LOC101495739
		gene-LOC101507179
		gene-LOC113784850
		gene-LOC113787347
		gene-LOC101508599
		gene-LOC101490854
		gene-LOC101504014
		gene-LOC101499824
		gene-LOC101496338
		gene-LOC101500468
		gene-LOC101490746
		gene-LOC101503421
		gene-LOC101497066
		gene-LOC101504752
		gene-LOC101511281
		gene-LOC101498822
		gene-LOC113785273
		gene-LOC101496110
		gene-LOC101493157
		gene-LOC105851893
		gene-LOC101496757
		gene-LOC105851536
		gene-LOC105852525
		gene-LOC101510499
		gene-LOC101490426
		gene-LOC101503025
		gene-LOC101504102
		gene-LOC101507099
		gene-LOC101509296
		gene-LOC101509726
		gene-LOC101499569
		gene-LOC101499251
		gene-LOC101508034
		gene-LOC113786209
		MSTRG.3909
		gene-LOC101498784
		gene-LOC101489592
		gene-LOC101499884
		gene-LOC101492463
		gene-LOC101508030
		gene-LOC105852402
		gene-LOC101489515
		gene-LOC101505598
		gene-LOC101488686
		gene-LOC101501614
		gene-LOC101492267
		gene-LOC101491757
		gene-LOC101490111
		gene-LOC101494713
		gene-LOC101488535
		MSTRG.17226
		gene-CARERF1
		gene-LOC101506937
		gene-LOC101509121
		gene-LOC101496310
		gene-LOC101493918
		gene-LOC101503501
		gene-LOC101503992
		gene-LOC101510405
		gene-LOC101498674
		gene-LOC101501632
		gene-LOC101488794
		gene-LOC101497497
		gene-LOC101497627
		gene-LOC113787222
		gene-NAC47
		gene-LOC101509958
		gene-LOC101514784
		gene-LOC101509106
		gene-LOC101514979
		gene-LOC101508412
		gene-LOC101491393
		gene-LOC101498123
		gene-LOC101490242
		gene-LOC101495246
		gene-LOC101504201
		gene-LOC101509535
		gene-LOC101492206
		gene-LOC113787801
		gene-LOC101497786
		gene-LOC101501346
		gene-LOC101491465
		gene-LOC101512236
		gene-LOC101510368
		gene-LOC113785436
		gene-LOC101502574
		gene-LOC101495985
		gene-LOC101512537
		gene-LOC101507549
		gene-LOC101495409
		gene-LOC101492347
		gene-LOC113787078
		gene-LOC105851789
		gene-LOC101490960
		gene-LOC101515280
		gene-LOC113786610
		gene-LOC101490118
		gene-LOC101510609
		gene-LOC101513626
		gene-LOC101513362
		gene-LOC101494333
		gene-LOC113787291
		gene-LOC101495076
		gene-LOC101491020
		gene-LOC101503511
		gene-LOC101507523
		gene-LOC101510334
		gene-LOC101508922
		gene-LOC101491795
		gene-LOC101505857
PUSA362_down	386	gene-LOC101498366
		gene-LOC101495485
		gene-LOC105851586
		gene-LOC101489303
		gene-LOC101515605
		gene-LOC101491287
		gene-LOC101495230
		gene-LOC101495327
		gene-LOC101501916
		gene-LOC105852005
		gene-LOC101492262
		MSTRG.18003
		MSTRG.2776
		gene-LOC101488578
		gene-LOC101511264
		gene-LOC101515154
		gene-LOC101498614
		gene-LOC101499349
		gene-LOC101510333
		gene-LOC101510483
		gene-LOC101497233
		gene-LOC101506360
		gene-LOC113786807
		gene-LOC105852239
		gene-LOC101496011
		gene-LOC101494565
		gene-LOC101502976
		gene-LOC101493119
		gene-LOC101510336
		gene-LOC113784378
		gene-LOC101501024
		gene-LOC101514112
		gene-LOC101490386
		gene-LOC101492048
		gene-LOC101508954
		gene-LOC101493818
		gene-LOC101504918
		gene-LOC101506846
		gene-LOC101492683
		gene-LOC101500973
		gene-LOC101494461
		gene-LOC101501342
		gene-LOC101508320
		gene-LOC101494128
		gene-LOC101499439
		gene-LOC101495639
		gene-LOC101495981
		gene-LOC105851105
		gene-LOC101497173
		gene-LOC113784908
		gene-LOC101490255
		gene-LOC101500992
		gene-LOC101508145
		gene-LOC101497626
		gene-LOC101505722
		gene-LOC101490686
		gene-LOC101514270
		gene-LOC101491152
		gene-LOC101501640
		gene-LOC101491612
		gene-LOC101488567
		gene-LOC101503852
		gene-LOC101509024
		gene-LOC101490792
		gene-LOC101494548
		MSTRG.18721
		gene-LOC101506437
		gene-LOC101505255
		gene-LOC101496662
		gene-LOC101502259
		gene-LOC101514835
		gene-LOC101498408
		gene-LOC101501221
		gene-LOC101508467
		gene-LOC113785918
		gene-LOC113787111
		gene-LOC113786310
		gene-LOC101490076
		gene-LOC101512480
		gene-LOC101506795
		gene-LOC101507205
		gene-LOC113787606
		gene-LOC101493692
		gene-LOC113786614
		gene-LOC101512747
		gene-LOC101501861
		gene-LOC101508973
		gene-LOC101502273
		gene-LOC113786817
		gene-LOC101504671
		gene-LOC101495202
		gene-LOC101496732
		gene-LOC101501125
		gene-LOC101502278
		gene-LOC101504925
		gene-LOC101502722
		gene-LOC101505167
		gene-LOC101508657
		gene-LOC101509143
		gene-LOC101498730
		gene-LOC101511365
		gene-LOC101506906
		gene-LOC101491915
		gene-LOC113785596
		MSTRG.6296
		gene-LOC101489310
		gene-LOC101499258
		gene-LOC101500397
		gene-LOC101493110
		gene-LOC113786622
		gene-LOC101504854
		gene-LOC101508626
		gene-LOC101489683
		gene-LOC101505606
		gene-LOC101503516
		gene-LOC101492031
		gene-LOC101498144
		gene-LOC105853031
		gene-LOC101500357
		gene-LOC101515096
		gene-LOC105852332
		gene-LOC101495259
		gene-LOC113787867
		gene-LOC101509878
		gene-LOC101504019
		gene-LOC101510017
		gene-LOC101502442
		gene-LOC101512070
		gene-LOC101491200
		gene-LOC113787891
		gene-LOC101503271
		gene-LOC101491687
		gene-LOC101511229
		gene-LOC101494020
		gene-LOC101504141
		gene-LOC101496814
		gene-LOC101493648
		gene-LOC101504810
		MSTRG.5962
		gene-LOC101502610
		gene-LOC101490837
		gene-LOC101512975
		gene-LOC101511534
		gene-LOC101512884
		gene-TRNAL-UAG-10
		gene-LOC101498112
		gene-CAHDZ12
		gene-LOC101507751
		gene-LOC113785932
		gene-LOC101514150
		gene-LOC101510127
		gene-LOC101495272
		gene-LOC101509561
		gene-LOC101509122
		gene-LOC101507903
		gene-LOC101512865
		gene-LOC101506441
		gene-LOC101507803
		gene-LOC101510277
		gene-LOC113787905
		gene-LOC113787403
		gene-LOC101497941
		gene-LOC101511445
		gene-LOC113786418
		gene-LOC101509335
		gene-LOC101510421
		gene-LOC101504156
		gene-LOC101505051
		gene-LOC101495357
		gene-LOC101511543
		gene-LOC113785841
		gene-LOC101509351
		gene-LOC101506875
		gene-LOC101508369
		gene-LOC101495969
		gene-LOC101513877
		gene-LOC105851854
		gene-LOC113786980
		gene-LOC101488367
		gene-LOC101509630
		gene-LOC101492621
		gene-LOC101499325
		gene-LOC101495975
		gene-LOC101508382
		gene-LOC101507855
		gene-LOC101498475
		gene-LOC101501418
		gene-LOC105852626
		gene-LOC101496280
		gene-LOC101501022
		gene-LOC101494568
		gene-LOC113784331
		gene-LOC101488650
		gene-LOC113787839
		gene-LOC101511085
		MSTRG.6715
		gene-LOC101511075
		gene-LOC101493014
		gene-LOC101506754
		gene-LOC101514489
		gene-LOC101498887
		gene-LOC101501002
		gene-LOC105851068
		gene-LOC101503348
		gene-LOC101515329
		gene-LOC113786425
		gene-LOC101503058
		gene-LOC101492010
		gene-LOC101512903
		gene-LOC113786133
		gene-LOC101513755
		gene-LOC113786398
		gene-LOC101508898
		gene-LOC101491407
		gene-LOC101490048
		gene-LOC113787204
		gene-LOC101491345
		gene-LOC113785205
		gene-LOC101515669
		gene-LOC101506343
		gene-LOC113785797
		gene-LOC105852489
		gene-LOC101504880
		gene-LOC101497187
		gene-LOC101510011
		gene-LOC101494802
		gene-LOC101496698
		gene-LOC113787326
		gene-LOC101503444
		gene-LOC101503506
		MSTRG.18710
		gene-LOC101496711
		gene-LOC101493722
		gene-LOC113787771
		gene-LOC101494733
		gene-LOC101511002
		gene-LOC101496181
		gene-LOC101498775
		MSTRG.59
		gene-LOC105852304
		gene-LOC101500482
		gene-LOC113785597
		gene-LOC101504512
		gene-LOC101503441
		gene-LOC113785523
		gene-LOC101505060
		gene-LOC101497237
		gene-LOC113786414
		gene-LOC101492613
		gene-LOC101494241
		gene-LOC113786158
		gene-LOC113786818
		gene-LOC101489892
		gene-LOC101505229
		gene-LOC101494966
		gene-LOC101495501
		MSTRG.2478
		MSTRG.10847
		gene-LOC113787679
		gene-LOC101491363
		gene-LOC101500516
		gene-LOC101513866
		gene-LOC101508588
		gene-LOC101510874
		gene-MT-2
		gene-LOC101493672
		gene-LOC101495328
		gene-LOC101515536
		gene-LOC101502782
		MSTRG.18853
		gene-LOC101493138
		gene-LOC101515611
		gene-LOC101503207
		gene-LOC101494940
		gene-LOC101503409
		gene-TPI1
		gene-LOC101512924
		MSTRG.12273
		gene-LOC101493681
		gene-LOC101505040
		gene-LOC101493806
		gene-LOC113786223
		gene-LOC101502800
		MSTRG.13604
		gene-LOC101507291
		gene-LOC101505627
		MSTRG.2122
		gene-GRP1
		gene-LOC105852184
		gene-LOC101492649
		gene-LOC113786864
		gene-LOC101495833
		MSTRG.8372
		gene-LOC101505583
		gene-LOC101488336
		gene-LOC113786190
		gene-LOC101513827
		MSTRG.13370
		gene-LOC101509843
		gene-LOC101502010
		gene-LOC101502056
		gene-LOC101496738
		gene-LOC101494839
		gene-LOC105851368
		gene-LOC101493795
		gene-LOC101492388
		gene-LOC101504096
		gene-LOC101513675
		gene-LOC101503494
		gene-LOC101491698
		gene-LOC101510278
		gene-LOC101514223
		gene-LOC101513203
		gene-LOC101507543
		gene-LOC105851047
		gene-LOC101502767
		gene-LOC101496362
		MSTRG.5154
		gene-LOC101490467
		gene-LOC101498217
		gene-TRNAF-GAA-3
		gene-LOC101501925
		gene-LOC101504441
		gene-LOC101514076
		MSTRG.3678
		gene-LOC101507636
		gene-LOC101514095
		gene-LOC101499270
		gene-LOC101501838
		gene-LOC101510749
		gene-LOC101508797
		gene-LOC113784473
		gene-LOC101500092
		gene-LOC101493828
		gene-LOC101493448
		gene-LOC113785992
		gene-LOC101508340
		gene-LOC101496599
		gene-LOC113786815
		gene-LOC101513794
		MSTRG.9971
		gene-LOC101507557
		gene-LOC101490544
		gene-LOC113786759
		gene-LOC101489793
		gene-LOC101508892
		MSTRG.12635
		gene-LOC113785912
		gene-LOC101513855
		gene-LOC101493388
		gene-LOC101500563
		gene-LOC101488423
		gene-LOC101505928
		gene-LOC101497004
		gene-LOC101495820
		gene-LOC101491267
		gene-LOC101502572
		gene-LOC101505124
		gene-LOC101493302
		MSTRG.1676
		gene-LOC101488840
		gene-LOC101513864
		gene-LOC101504628
		gene-LOC113784140
		gene-LOC101503050
		gene-LOC101509626
		gene-LOC113787789
		gene-LOC101500829
		gene-LOC101511152
		gene-LOC101515099
		gene-LOC101488259
		gene-LOC113785963
		gene-LOC101498896
		gene-LOC101489021
		gene-LOC101506361
		gene-LOC113786637
		gene-LOC101513128
		gene-LOC101492167
		gene-LOC101509638
		gene-LOC101502591
		gene-LOC113787419
		gene-LOC101514326
		gene-LOC101496947
		gene-LOC101505662
		gene-LOC101503234
		gene-LOC101507727
PUSA372_Up	159	gene-LOC105852066
		gene-LOC101496258
		gene-LOC101497929
		gene-LOC101501890
		gene-LOC113788243
		gene-LOC113788231
		gene-LOC101504169
		gene-LOC101513826
		gene-LOC101514918
		gene-LOC113785170
		gene-LOC101490540
		gene-LOC101500107
		gene-LOC101491323
		gene-LOC113784339
		gene-LOC101509559
		gene-LOC113784280
		gene-LOC113787033
		gene-LOC101489908
		gene-LOC101493042
		gene-LOC101509395
		gene-LOC101492912
		MSTRG.18156
		gene-LOC101500647
		gene-LOC101494493
		gene-LOC101504817
		gene-LOC101488816
		gene-LOC101490093
		gene-LOC101500354
		gene-LOC101496212
		gene-LOC101489050
		gene-LOC101512255
		gene-LOC101492502
		gene-LOC101511071
		MSTRG.13902
		gene-LOC101494443
		gene-LOC101490245
		gene-LOC101510149
		gene-LOC105851085
		gene-LOC101498247
		gene-LOC113785158
		gene-LOC105852721
		gene-LOC105852595
		gene-LOC101504669
		gene-CYP81E3
		MSTRG.1939
		gene-LOC101489803
		gene-LOC101497927
		gene-LOC101496495
		gene-LOC101495054
		gene-LOC101504947
		gene-LOC101489024
		gene-LOC101493323
		gene-LOC113785580
		gene-LOC101504687
		gene-LOC101505202
		gene-LOC101494640
		gene-LOC101496720
		gene-LOC101512092
		gene-LOC101493957
		gene-LOC105852151
		gene-LOC101500629
		gene-LOC101515597
		gene-LOC101493136
		gene-LOC101513530
		gene-LOC113785826
		gene-LOC101508249
		gene-LOC105852449
		gene-LOC105852835
		gene-LOC101491665
		gene-LOC113784856
		gene-LOC105852218
		gene-LOC101514014
		gene-LOC101494758
		gene-LOC101505153
		gene-LOC105851362
		gene-LOC101505814
		gene-LOC101499805
		gene-LOC101499702
		gene-LOC101497351
		gene-LOC101504848
		MSTRG.15946
		gene-LOC113785886
		gene-LOC101511270
		gene-LOC101500247
		gene-LOC113784868
		gene-LOC101512146
		gene-LOC105852275
		gene-LOC101509051
		gene-LOC101503455
		gene-LOC101498087
		gene-LOC101513640
		gene-LOC101496910
		gene-LOC101489305
		gene-LOC101508089
		gene-LOC101494722
		gene-LOC113787319
		gene-UGT88E7
		gene-LOC101513550
		gene-LOC101503489
		gene-LOC113785151
		gene-LOC101489648
		gene-LOC101500045
		gene-LOC101505732
		gene-LOC101511464
		gene-LOC101501740
		gene-LOC101512221
		gene-LOC101515131
		gene-LOC101492951
		gene-LOC113785404
		gene-LOC113787178
		gene-LOC101489685
		gene-LOC105852660
		gene-LOC101496827
		gene-LOC113784772
		gene-LOC101512691
		gene-LOC101515110
		gene-LOC101496287
		gene-LOC113788137
		gene-LOC101502987
		gene-LOC101514185
		gene-LOC101513274
		gene-LOC101491579
		gene-LOC101494541
		gene-LOC101503244
		gene-LOC101508963
		MSTRG.16098
		gene-LOC101501207
		gene-LOC101507605
		gene-LOC101502156
		gene-LOC101505821
		gene-LOC101488886
		gene-LOC101507306
		gene-LOC101500454
		gene-LOC101493193
		gene-LOC113784202
		gene-LOC101514581
		gene-LOC105851497
		gene-LOC113784675
		gene-TRNAD-GUC-10
		gene-LOC101497860
		gene-LOC101496819
		MSTRG.13409
		gene-LOC101493024
		gene-LOC101509643
		gene-LOC101490742
		gene-CAGOLS2
		gene-LOC113785847
		gene-LOC101513510
		MSTRG.3997
		gene-LOC113784584
		gene-LOC113787160
		gene-LOC101514447
		gene-LOC101496250
		gene-LOC101507187
		gene-LOC101500982
		gene-HSFB3
		MSTRG.19502
		gene-LOC101508799
		gene-LOC101507323
PUSA372_down	347	gene-LOC101490019
		gene-LOC101505967
		gene-LOC101515776
		gene-LOC101494080
		gene-LOC101509468
		gene-LOC113785185
		gene-LOC101496510
		gene-LOC101496571
		gene-LOC101494575
		gene-LOC101489500
		gene-LOC113786810
		gene-LOC101510192
		gene-LOC101493163
		gene-LOC101494007
		gene-LOC101494862
		gene-LOC101505214
		gene-LOC101505580
		gene-LOC101510546
		gene-LOC101506967
		gene-LOC101503842
		gene-LOC113785955
		gene-LOC101506600
		MSTRG.8812
		gene-LOC101502059
		gene-LOC113785875
		gene-LOC101505342
		gene-LOC101514980
		gene-LOC101506278
		gene-LOC113784306
		gene-LOC101495775
		gene-LOC101507432
		gene-LOC101499056
		gene-LOC113785565
		gene-LOC101490794
		gene-LOC101491352
		gene-LOC101506490
		gene-LOC113785971
		gene-LOC101497105
		MSTRG.19834
		gene-LOC101499946
		gene-LOC101494221
		gene-LOC113784601
		gene-LOC101500736
		gene-LOC113784301
		MSTRG.4296
		gene-LOC113785036
		gene-LOC113785187
		gene-LOC113785388
		gene-LOC101493106
		gene-LOC113787288
		gene-LOC101510644
		gene-LOC101500571
		gene-LOC113785961
		gene-LOC101512908
		gene-LOC101498945
		gene-LOC101512461
		gene-LOC101503822
		gene-LOC101495179
		gene-LOC101489571
		gene-LOC101506400
		MSTRG.3450
		gene-LOC113787845
		gene-LOC101511753
		MSTRG.4095
		gene-LOC101494734
		gene-LOC101500522
		gene-LOC101499403
		gene-LOC101490800
		gene-LOC101489334
		gene-LOC101501830
		gene-LOC101489585
		gene-LOC113787805
		gene-LOC113785114
		gene-LOC101511691
		gene-TRNAM-CAU-14
		gene-LOC101507256
		gene-LOC101491210
		gene-LOC113784622
		gene-LOC101510416
		gene-LOC101512851
		gene-LOC101503869
		MSTRG.10996
		gene-LOC101505022
		gene-LOC105851126
		gene-LOC101498895
		gene-LOC113787339
		gene-LOC101497861
		MSTRG.8811
		gene-LOC113787423
		gene-TRNAP-AGG-10
		gene-LOC101501233
		gene-LOC101513624
		gene-LOC101502485
		gene-LOC101500019
		gene-LOC101500761
		gene-LOC101489951
		gene-LOC113786247
		gene-LOC101501899
		gene-LOC101498308
		gene-LOC101512614
		gene-LOC101515645
		gene-LOC113786408
		gene-LOC101495962
		gene-LOC101492810
		gene-LOC101491119
		gene-LOC101503381
		gene-LOC101509142
		gene-LOC101505787
		gene-LOC113786826
		gene-LOC101488657
		gene-LOC113788125
		gene-LOC101495087
		gene-LOC101501992
		gene-LOC101494196
		gene-LOC101489855
		gene-LOC113785432
		gene-LOC101514257
		gene-LOC101513782
		gene-LOC101512348
		gene-LOC101501696
		gene-LOC101512419
		gene-LOC101501940
		gene-LOC101510258
		gene-LOC101508659
		gene-LOC113787404
		gene-LOC101489166
		gene-LOC101488458
		gene-LOC101498903
		gene-LOC113785219
		gene-LOC101511385
		gene-LOC113787440
		gene-LOC101490718
		MSTRG.19974
		gene-LOC101497263
		gene-LOC101492809
		gene-LOC101501163
		gene-LOC113784742
		gene-LOC101503860
		gene-LOC113787309
		gene-LOC101488887
		gene-LOC101502955
		gene-LOC113785397
		gene-LOC113784628
		gene-LOC101515651
		MSTRG.10603
		gene-LOC101493269
		gene-LOC101511525
		gene-LOC101490679
		gene-LOC105852820
		gene-LOC113787318
		gene-LOC101515199
		gene-LOC113783931
		gene-LOC101496811
		gene-LOC101497820
		MSTRG.18586
		gene-LOC113787083
		gene-NAC63
		gene-LOC101507920
		gene-LOC101494332
		gene-LOC101512278
		gene-LOC113786415
		gene-LOC113785571
		gene-LOC101515305
		gene-LOC101491096
		gene-LOC101498456
		MSTRG.9103
		gene-LOC113784186
		gene-LOC101495345
		gene-LOC113786875
		MSTRG.1936
		gene-UGT85K8
		gene-LOC101513170
		gene-LOC101505940
		gene-LOC101498501
		gene-UGT74K2
		gene-LOC101509944
		gene-LOC101502254
		gene-LOC113787360
		gene-LOC113784438
		gene-LOC113788204
		gene-LOC101507231
		gene-LOC113786713
		gene-LOC101515408
		gene-LOC101498288
		gene-NAC66
		gene-LOC101491616
		gene-LOC101510571
		gene-LOC101488456
		gene-LOC105852507
		gene-LOC101499928
		gene-LOC105851809
		gene-LOC113785882
		gene-LOC101508606
		gene-LOC101494267
		gene-LOC101492195
		gene-LOC101493279
		gene-LOC101514194
		gene-LOC101498699
		gene-LOC101496429
		gene-LOC101494325
		gene-LOC113787298
		gene-LOC101503524
		gene-LOC101492441
		gene-LOC101514054
		gene-LOC101507831
		gene-LOC113785198
		gene-LOC101508562
		gene-TRNAY-GUA-17
		gene-LOC101502828
		gene-LOC101491890
		gene-LOC113787350
		gene-LOC101499452
		gene-TRNAY-GUA-20
		gene-LOC101500866
		gene-LOC101492377
		gene-LOC101496167
		gene-LOC113785967
		gene-LOC101508807
		gene-LOC113786427
		gene-LOC113786320
		gene-LOC105851337
		gene-LOC101514298
		gene-LOC101497837
		gene-LOC113785389
		gene-LOC101499206
		gene-LOC101503635
		gene-LOC101501841
		gene-LOC101503668
		gene-LOC101504732
		gene-LOC101511262
		gene-LOC101513344
		gene-LOC113787340
		gene-LOC101508096
		gene-LOC113785969
		gene-HSFA6B
		gene-LOC101499487
		gene-LOC113785125
		gene-LOC101506615
		gene-LOC113786600
		gene-LOC113783892
		gene-LOC101512954
		gene-LOC101494598
		gene-LOC113785208
		gene-LOC101491983
		gene-LOC101490555
		gene-LOC101498540
		gene-LOC101503459
		gene-LOC101491849
		gene-LOC113784389
		gene-LOC101512824
		gene-LOC101504551
		gene-LOC101499846
		gene-LOC101509195
		gene-LOC101488773
		gene-AFP-CA
		gene-LOC113787302
		gene-LOC101495563
		gene-LOC101497852
		gene-LOC113787378
		gene-LOC113787439
		MSTRG.4792
		gene-LOC101492932
		gene-LOC101495242
		gene-LOC101506315
		gene-LOC101510104
		gene-LOC101507868
		gene-LOC113785858
		gene-LOC113787120
		gene-LOC101506050
		gene-LOC101494718
		gene-LOC101515364
		MSTRG.15598
		gene-LOC113787294
		gene-LOC113787364
		gene-LOC101511747
		gene-LOC101511582
		gene-LOC113785211
		gene-TRNAM-CAU-12
		gene-LOC101492323
		gene-LOC101495589
		MSTRG.19738
		gene-LOC101510689
		gene-LOC101494775
		gene-LOC101501091
		gene-LOC101488769
		gene-LOC101493137
		gene-LOC101506280
		gene-LOC101495946
		gene-LOC101499818
		gene-LOC101515703
		gene-LOC101500574
		gene-LOC113787307
		gene-LOC101492496
		gene-LOC101505927
		gene-LOC101502476
		gene-LOC113785586
		gene-LOC101513577
		gene-LOC101511206
		gene-LOC113785577
		gene-LOC101500549
		gene-LOC101495520
		gene-LOC113786832
		gene-LOC101505593
		gene-LOC101515720
		gene-LOC113784621
		gene-LOC113785222
		gene-LOC101497033
		gene-LOC113787205
		gene-LOC113785815
		gene-LOC101489028
		gene-LOC101514070
		gene-LOC101507614
		gene-LOC113788216
		gene-LOC113786409
		gene-LOC101496038
		gene-LOC113787196
		gene-LOC101495667
		gene-LOC101511418
		gene-LOC101505322
		gene-LOC113787296
		gene-LOC101491320
		gene-LOC101501030
		gene-LOC105852010
		gene-LOC101491418
		gene-LOC113785725
		gene-LOC113786391
		gene-LOC113784595
		gene-LOC101513638
		gene-LOC101497429
		gene-LOC101489588
		gene-LOC101506943
		gene-LOC101499510
		gene-LOC101511476
		gene-LOC101515679
		gene-LOC101495892
		gene-LOC101505252
		gene-LOC113785757
		gene-LOC113788070
		gene-LOC113785602
		gene-LOC101498576
		gene-LOC101506074
		gene-LOC105851404
		gene-LOC113787275
		gene-LOC101506134
		gene-LOC101493531
		gene-LOC101489836
		gene-LOC101499256
