# Supplementary material for: Morphophysiological and transcriptome analysis reveal that reprogramming of metabolism, phytohormones and root development pathways governs the potassium (K+) deficiency response in two contrasting chickpea cultivars
Source: Front Plant Sci. 2023 Jan 11;13:1054821. doi: 10.3389/fpls.2022.1054821 (PMC9875034; doi:10.3389/fpls.2022.1054821)
Supplement: Supplementary file 5 [file Table_5.xlsx]

## Sheet: Sheet1
Table S5: RT-qPCR expression data for selected DEGs in PUSA362 and PUSA372
			PUSA 362						PUSA 372
Gene Name	Description	GO names	RNA Seq Log2 Fold Change	Regulation	qPCR Log2 Fold Change	Regulation	RNA SEQ P value	qPCR P value	RNA Seq Log2 Fold Change	Regulation	qPCR Log2 Fold Change	Regulation	RNA SEQ P value	qPCR P value
LOC101499003	ferric reduction oxidase 2	F:metal ion binding; F:ferric-chelate reductase (NADH) activity; C:plasma membrane; C:integral component of membrane	3.49382	Up	2.31729	Up	0.013389	0.00663268	-4.35931	Down	-3.36286	Down	1e-06	0.00283374
LOC101496587	ethylene-responsive transcription factor ERF017-like protein	P:regulation of transcription, DNA-templated; F:DNA binding; F:DNA-binding transcription factor activity; C:nucleus	-1.55662	Down	-1.1684	Down	0.035885	0.494378	2.45823	Up	0.787077	Up	0.002126	0.257371
LOC101503875	high affinity nitrate transporter 2.4	P:nitrate transport; P:transmembrane transport; P:cellular response to nitrate; F:nitrate transmembrane transporter activity; C:plasma membrane; C:plant-type vacuole membrane; C:integral component of membrane	-2.65955	Down	-2.86639	Down	1.1e-05	0.0151844	1.98893	Up	2.79454	Up	0	0.000481456
LOC101492172	putative calcium-binding protein CML19	F:calcium ion binding	-3.73668	Down	-0.667274	Down	0.008273	0.824545	5.7426	Up	1.39956	Up	0.001252	0.0127176
LOC101497071	probable inorganic phosphate transporter 1-3	P:phosphate ion transport; P:transmembrane transport; F:inorganic phosphate transmembrane transporter activity; F:symporter activity; F:hydrolase activity; C:integral component of membrane	5.84068	Up	4.8208	Up	0	0.000334064	4.9706	Up	4.95825	Up	0	0.000158322
LOC101488764	putative hypoxia induced protein	P:mitochondrial cytochrome c oxidase assembly; C:mitochondrial respirasome; C:integral component of mitochondrial inner membrane	6.47873	Up	6.35458	Up	0	5.0816e-06	7.08116	Up	0.553619	Up	2e-06	0.650086
LOC101510975	probable root meristem growth factor 8		5.36069	Up	0.940361	Up	0.012042	0.388857	5.81726	Up	0.356457	Up	0.001471	0.394694
LOC101508549	indole-3-acetic acid-induced protein ARG7	P:auxin-activated signaling pathway	-1.24186	Down	-0.342071	Down	0.039731	0.0399374	-0.0421	Down	-0.109829	Down	0	0.173528
LOC101513640	Peroxidase 16	P:response to oxidative stress; P:hydrogen peroxide catabolic process; P:cellular oxidant detoxification; F:peroxidase activity; F:heme binding; F:metal ion binding; C:extracellular region; C:integral component of membrane	0.154234	Up	2.68163	Up	0	0.0178426	3.59282	Up	2.60802	Up	0.032302	0.0142624
LOC101489648	Auxin-responsive protein SAUR71	P:response to auxin	0.176323	Up	0.755848	Up	0	0.241337	2.57578	Up	0.798627	Up	0.004084	0.046269
LOC101491096	putative 12-oxophytodienoate reductase 11	F:FMN binding; F:12-oxophytodienoate reductase activity	-0.034567	Down	-0.114554	Down	0	0.343169	-1.25131	Down	-0.819522	Down	0.000722	0.0235962
LOC101505638	1-aminocyclopropane-1-carboxylate oxidase 1	F:1-aminocyclopropane-1-carboxylate oxidase activity; F:metal ion binding	4.43794	Up	5.26309	Up	0	4.45449e-05	0.112876	Up	1.02038	Up	0	0.0807992
LOC101515639	ethylene-responsive transcription factor 1B	P:regulation of transcription, DNA-templated; P:ethylene-activated signaling pathway; F:DNA binding; F:DNA-binding transcription factor activity; C:nucleus	5.27132	Up	2.65887	Up	0.004859	0.0306418	5.77677	Up	2.52994	Up	0.002075	0.00118208
LOC101510089	wound-responsive family protein		2.29046	Up	2.36568	Up	8.2e-05	0.000885928	-2.01137	Down	-0.693436	Down	0.042546	0.00223599
LOC101503050	phosphatase 2C-like protein 44 isoform X1	P:dephosphorylation; F:phosphatase activity; C:nucleus; C:cytosol	-4.47126	Down	-1.49045	Down	0.00571	0.0909005	-0.092674	Down	-0.176549	Down	0	0.575486
LOC101512980	annexin D8	F:calcium ion binding; F:calcium-dependent phospholipid binding	-5.11537	Down	-0.935583	Down	0.030526	0.191976	-3.40873	Down	-1.34648	Down	0.006737	0.0690954
