# Supplementary material for: Morphophysiological and transcriptome analysis reveal that reprogramming of metabolism, phytohormones and root development pathways governs the potassium (K+) deficiency response in two contrasting chickpea cultivars
Source: Front Plant Sci. 2023 Jan 11;13:1054821. doi: 10.3389/fpls.2022.1054821 (PMC9875034; doi:10.3389/fpls.2022.1054821)
Supplement: Supplementary file 6 [file Table_6.xlsx]

## Sheet: data
Table S6: Summary of Gene Ontology analysis of DEGs in PUSA362 and PUSA372
GO category	PUSA362	PUSA372
Molecular function	No.of associated DEGs	No.of associated DEGs
DNA-binding transcription factor activity	51	44
small molecule binding	54	40
catalytic activity, acting on a protein	58
protein binding	71	44
hydrolase activity	92	62
oxidoreductase activity	95	75
transferase activity	96	96
ion binding	159	132
heterocyclic compound binding	161	143
organic cyclic compound binding	161	143
Cellular component
extracellular region	44	37
cell periphery	67	36
cytoplasm	115	62
organelle	163	123
intracellular anatomical structure	211	145
intrinsic component of membrane	225	188
membrane	263	209
Biological process
signaling	45	35
localization	46	30
response to stimulus	110	85
regulation of biological process	119	101
biological regulation	137	112
metabolic process	281	208
cellular process	320	249
