# Supplementary material for: Morphophysiological and transcriptome analysis reveal that reprogramming of metabolism, phytohormones and root development pathways governs the potassium (K+) deficiency response in two contrasting chickpea cultivars
Source: Front Plant Sci. 2023 Jan 11;13:1054821. doi: 10.3389/fpls.2022.1054821 (PMC9875034; doi:10.3389/fpls.2022.1054821)
Supplement: Supplementary file 7 [file Table_7.xlsx]

## Sheet: PUSA 362_UP
KEGG Pathway List	Matched Genes: PUSA 362 Up Regulated
cam01100 Metabolic pathways - Cicer arietinum (chickpea) (29)	cam:101488535 alcohol dehydrogenase 1-like
	cam:101491218 peroxidase P7-like
	cam:101491465 ATP-dependent 6-phosphofructokinase 3-like
	cam:101494284 ornithine decarboxylase-like
	cam:101494507 isoflavone 4'-O-methyltransferase-like
	cam:101494838 plasma membrane ATPase 4-like
	cam:101495610 acidic endochitinase-like
	cam:101495744 NAD-dependent malic enzyme 59 kDa isoform, mitochondrial
	cam:101496110 cationic peroxidase 1-like
	cam:101496338 endoglucanase 12
	cam:101496489 probable pectinesterase/pectinesterase inhibitor 47
	cam:101496685 pyruvate decarboxylase 1
	cam:101499266 acyl-[acyl-carrier-protein] desaturase 6, chloroplastic
	cam:101499611 pyruvate decarboxylase 2-like
	cam:101502405 inorganic pyrophosphatase 2-like
	cam:101503025 chalcone synthase 1-like
	cam:101503511 cytochrome P450 CYP73A100-like
	cam:101503695 phosphoenolpyruvate carboxykinase [ATP]
	cam:101504752 peroxidase 11
	cam:101505638 1-aminocyclopropane-1-carboxylate oxidase 1
	cam:101508481 probable glutathione S-transferase
	cam:101510551 cytochrome P450 85A
	cam:101511073 endochitinase-like
	cam:101511825 alpha-L-arabinofuranosidase 1-like
	cam:101512236 polyphenol oxidase A1, chloroplastic-like
	cam:101512537 phosphoglycerate mutase-like
	cam:101513089 beta-fructofuranosidase, cell wall isozyme-like
	cam:101514784 fructose-bisphosphate aldolase, cytoplasmic isozyme-like
	cam:105851877 peroxidase; peroxidase A2-like
cam01110 Biosynthesis of secondary metabolites - Cicer arietinum (chickpea) (23)	cam:101488535 alcohol dehydrogenase 1-like
	cam:101491218 peroxidase P7-like
	cam:101491465 ATP-dependent 6-phosphofructokinase 3-like
	cam:101494284 ornithine decarboxylase-like
	cam:101494507 isoflavone 4'-O-methyltransferase-like
	cam:101495076 beta-amyrin 24-hydroxylase-like
	cam:101496110 cationic peroxidase 1-like
	cam:101496685 pyruvate decarboxylase 1
	cam:101497957 carotenoid cleavage dioxygenase 8 homolog B, chloroplastic
	cam:101499611 pyruvate decarboxylase 2-like
	cam:101503025 chalcone synthase 1-like
	cam:101503511 cytochrome P450 CYP73A100-like
	cam:101503695 phosphoenolpyruvate carboxykinase [ATP]
	cam:101504752 peroxidase 11
	cam:101505638 1-aminocyclopropane-1-carboxylate oxidase 1
	cam:101507549 beta-amyrin synthase
	cam:101510551 cytochrome P450 85A
	cam:101512236 polyphenol oxidase A1, chloroplastic-like
	cam:101512537 phosphoglycerate mutase-like
	cam:101513089 beta-fructofuranosidase, cell wall isozyme-like
	cam:101513626 gibberellin 2-beta-dioxygenase-like
	cam:101514784 fructose-bisphosphate aldolase, cytoplasmic isozyme-like
	cam:105851877 peroxidase; peroxidase A2-like
cam00010 Glycolysis / Gluconeogenesis - Cicer arietinum (chickpea) (7)	cam:101488535 alcohol dehydrogenase 1-like
	cam:101491465 ATP-dependent 6-phosphofructokinase 3-like
	cam:101496685 pyruvate decarboxylase 1
	cam:101499611 pyruvate decarboxylase 2-like
	cam:101503695 phosphoenolpyruvate carboxykinase [ATP]
	cam:101512537 phosphoglycerate mutase-like
	cam:101514784 fructose-bisphosphate aldolase, cytoplasmic isozyme-like
cam04626 Plant-pathogen interaction - Cicer arietinum (chickpea) (5)	cam:101488854 putative calcium-binding protein CML19
	cam:101490960 pathogenesis-related genes transcriptional activator PTI5-like
	cam:101497935 respiratory burst oxidase homolog protein B-like
	cam:101507335 probable calcium-binding protein CML41
	cam:101510405 pathogenesis-related protein 1B-like
cam01200 Carbon metabolism - Cicer arietinum (chickpea) (5)	cam:101491465 ATP-dependent 6-phosphofructokinase 3-like
	cam:101495744 NAD-dependent malic enzyme 59 kDa isoform, mitochondrial
	cam:101503695 phosphoenolpyruvate carboxykinase [ATP]
	cam:101512537 phosphoglycerate mutase-like
	cam:101514784 fructose-bisphosphate aldolase, cytoplasmic isozyme-like
cam04075 Plant hormone signal transduction - Cicer arietinum (chickpea) (5)	cam:101488509 indole-3-acetic acid-induced protein ARG7
	cam:101489126 uncharacterized LOC101489126
	cam:101490746 probable xyloglucan endotransglucosylase/hydrolase protein 23
	cam:101510405 pathogenesis-related protein 1B-like
	cam:101515639 ethylene-responsive transcription factor 1B-like
cam04016 MAPK signaling pathway - plant - Cicer arietinum (chickpea) (5)	cam:101497935 respiratory burst oxidase homolog protein B-like
	cam:101509786 serine/threonine-protein kinase OXI1-like
	cam:101510405 pathogenesis-related protein 1B-like
	cam:101511073 endochitinase-like
	cam:101515639 ethylene-responsive transcription factor 1B-like
cam00940 Phenylpropanoid biosynthesis - Cicer arietinum (chickpea) (5)	cam:101491218 peroxidase P7-like
	cam:101496110 cationic peroxidase 1-like
	cam:101503511 cytochrome P450 CYP73A100-like
	cam:101504752 peroxidase 11
	cam:105851877 peroxidase; peroxidase A2-like
cam00620 Pyruvate metabolism - Cicer arietinum (chickpea) (3)	cam:101488535 alcohol dehydrogenase 1-like
	cam:101495744 NAD-dependent malic enzyme 59 kDa isoform, mitochondrial
	cam:101503695 phosphoenolpyruvate carboxykinase [ATP]
cam01230 Biosynthesis of amino acids - Cicer arietinum (chickpea) (3)	cam:101491465 ATP-dependent 6-phosphofructokinase 3-like
	cam:101512537 phosphoglycerate mutase-like
	cam:101514784 fructose-bisphosphate aldolase, cytoplasmic isozyme-like
cam00710 Carbon fixation in photosynthetic organisms - Cicer arietinum (chickpea) (3)	cam:101495744 NAD-dependent malic enzyme 59 kDa isoform, mitochondrial
	cam:101503695 phosphoenolpyruvate carboxykinase [ATP]
	cam:101514784 fructose-bisphosphate aldolase, cytoplasmic isozyme-like
cam00520 Amino sugar and nucleotide sugar metabolism - Cicer arietinum (chickpea) (3)	cam:101495610 acidic endochitinase-like
	cam:101511073 endochitinase-like
	cam:101511825 alpha-L-arabinofuranosidase 1-like
cam00030 Pentose phosphate pathway - Cicer arietinum (chickpea) (2)	cam:101491465 ATP-dependent 6-phosphofructokinase 3-like
	cam:101514784 fructose-bisphosphate aldolase, cytoplasmic isozyme-like
cam00500 Starch and sucrose metabolism - Cicer arietinum (chickpea) (2)	cam:101496338 endoglucanase 12
	cam:101513089 beta-fructofuranosidase, cell wall isozyme-like
cam00909 Sesquiterpenoid and triterpenoid biosynthesis - Cicer arietinum (chickpea) (2)	cam:101495076 beta-amyrin 24-hydroxylase-like
	cam:101507549 beta-amyrin synthase
cam00350 Tyrosine metabolism - Cicer arietinum (chickpea) (2)	cam:101488535 alcohol dehydrogenase 1-like
	cam:101512236 polyphenol oxidase A1, chloroplastic-like
cam00052 Galactose metabolism - Cicer arietinum (chickpea) (2)	cam:101491465 ATP-dependent 6-phosphofructokinase 3-like
	cam:101513089 beta-fructofuranosidase, cell wall isozyme-like
cam00480 Glutathione metabolism - Cicer arietinum (chickpea) (2)	cam:101494284 ornithine decarboxylase-like
	cam:101508481 probable glutathione S-transferase
cam00941 Flavonoid biosynthesis - Cicer arietinum (chickpea) (2)	cam:101503025 chalcone synthase 1-like
	cam:101503511 cytochrome P450 CYP73A100-like
cam00051 Fructose and mannose metabolism - Cicer arietinum (chickpea) (2)	cam:101491465 ATP-dependent 6-phosphofructokinase 3-like
	cam:101514784 fructose-bisphosphate aldolase, cytoplasmic isozyme-like
cam00190 Oxidative phosphorylation - Cicer arietinum (chickpea) (1)	cam:101494838 plasma membrane ATPase 4-like
cam04144 Endocytosis - Cicer arietinum (chickpea) (1)	cam:101503536 ras-related protein Rab11C-like
cam03018 RNA degradation - Cicer arietinum (chickpea) (1)	cam:101491465 ATP-dependent 6-phosphofructokinase 3-like
cam04712 Circadian rhythm - plant - Cicer arietinum (chickpea) (1)	cam:101503025 chalcone synthase 1-like
cam01212 Fatty acid metabolism - Cicer arietinum (chickpea) (1)	cam:101499266 acyl-[acyl-carrier-protein] desaturase 6, chloroplastic
cam03010 Ribosome - Cicer arietinum (chickpea) (1)	cam:101513391 60S ribosomal protein L10-like
cam00750 Vitamin B6 metabolism - Cicer arietinum (chickpea) (1)	cam:101502405 inorganic pyrophosphatase 2-like
cam00260 Glycine, serine and threonine metabolism - Cicer arietinum (chickpea) (1)	cam:101512537 phosphoglycerate mutase-like
cam00592 alpha-Linolenic acid metabolism - Cicer arietinum (chickpea) (1)	cam:101488535 alcohol dehydrogenase 1-like
cam00905 Brassinosteroid biosynthesis - Cicer arietinum (chickpea) (1)	cam:101510551 cytochrome P450 85A
cam01040 Biosynthesis of unsaturated fatty acids - Cicer arietinum (chickpea) (1)	cam:101499266 acyl-[acyl-carrier-protein] desaturase 6, chloroplastic
cam00020 Citrate cycle (TCA cycle) - Cicer arietinum (chickpea) (1)	cam:101503695 phosphoenolpyruvate carboxykinase [ATP]
cam00061 Fatty acid biosynthesis - Cicer arietinum (chickpea) (1)	cam:101499266 acyl-[acyl-carrier-protein] desaturase 6, chloroplastic
cam04145 Phagosome - Cicer arietinum (chickpea) (1)	cam:101497761 tubulin beta-1 chain-like
cam01240 Biosynthesis of cofactors - Cicer arietinum (chickpea) (1)	cam:101502405 inorganic pyrophosphatase 2-like
cam00270 Cysteine and methionine metabolism - Cicer arietinum (chickpea) (1)	cam:101505638 1-aminocyclopropane-1-carboxylate oxidase 1
cam00904 Diterpenoid biosynthesis - Cicer arietinum (chickpea) (1)	cam:101513626 gibberellin 2-beta-dioxygenase-like
cam00071 Fatty acid degradation - Cicer arietinum (chickpea) (1)	cam:101488535 alcohol dehydrogenase 1-like
cam00960 Tropane, piperidine and pyridine alkaloid biosynthesis - Cicer arietinum (chickpea) (1)	cam:101503025 chalcone synthase 1-like
cam00130 Ubiquinone and other terpenoid-quinone biosynthesis - Cicer arietinum (chickpea) (1)	cam:101503511 cytochrome P450 CYP73A100-like
cam00943 Isoflavonoid biosynthesis - Cicer arietinum (chickpea) (1)	cam:101494507 isoflavone 4'-O-methyltransferase-like
cam02010 ABC transporters - Cicer arietinum (chickpea) (1)	cam:101508030 ABC transporter G family member 4
cam00330 Arginine and proline metabolism - Cicer arietinum (chickpea) (1)	cam:101494284 ornithine decarboxylase-like
cam00040 Pentose and glucuronate interconversions - Cicer arietinum (chickpea) (1)	cam:101496489 probable pectinesterase/pectinesterase inhibitor 47
cam00906 Carotenoid biosynthesis - Cicer arietinum (chickpea) (1)	cam:101497957 carotenoid cleavage dioxygenase 8 homolog B, chloroplastic
cam00950 Isoquinoline alkaloid biosynthesis - Cicer arietinum (chickpea) (1)	cam:101512236 polyphenol oxidase A1, chloroplastic-like
cam00945 Stilbenoid, diarylheptanoid and gingerol biosynthesis - Cicer arietinum (chickpea) (1)	cam:101503511 cytochrome P450 CYP73A100-like
cam00073 Cutin, suberine and wax biosynthesis - Cicer arietinum (chickpea) (1)	cam:101498094 cytochrome P450 86B1
Genes Not Mapped with KEGG Pathways	Description
gene-CA-EXPA3	Expansin-A15 protein
gene-CARERF1	ethylene-responsive transcription factor ERF105
gene-NAC24	NAC transcription factor 47
gene-NAC43	NAC domain-containing protein 2-like
gene-NAC47	NAC domain-containing protein 2
MSTRG.10309	uncharacterized protein LOC11435965
MSTRG.11666	---NA---
MSTRG.11820	probable glutathione S-transferase
MSTRG.15617	ethylene-responsive transcription factor-like protein At4g13040 isoform X1
MSTRG.17226	leucine-rich repeat extensin-like protein 4
MSTRG.17877	Retrovirus-related Pol polyprotein from transposon TNT 1-94
MSTRG.2198	phosphoenolpyruvate carboxylase
MSTRG.2390	elongation factor
MSTRG.358	cysteine proteinase
MSTRG.3909	GMP synthase [glutamine-hydrolyzing]
MSTRG.4211	probable glutathione S-transferase
MSTRG.712	peroxidase
MSTRG.7859	---NA---
MSTRG.8581	esterase/lipase domain protein

## Sheet: PUSA 362_Down
KEGG Pathway List	Matched Genes: PUSA 362 Down Regulated
cam01100 Metabolic pathways - Cicer arietinum (chickpea) (27)	cam:101488259 probable glutathione S-transferase
	cam:101490076 UTP--glucose-1-phosphate uridylyltransferase-like
	cam:101492649 probable isoaspartyl peptidase/L-asparaginase 2
	cam:101492683 non-cyanogenic beta-glucosidase-like
	cam:101492833 methylecgonone reductase-like
	cam:101495259 beta carbonic anhydrase 5, chloroplastic
	cam:101496011 chlorophyll a-b binding protein AB80, chloroplastic-like
	cam:101496280 probable carotenoid cleavage dioxygenase 4, chloroplastic
	cam:101500563 fructose-1,6-bisphosphatase, cytosolic-like
	cam:101501002 chitinase; chitotriosidase-1-like
	cam:101503207 anthranilate synthase alpha subunit 1, chloroplastic-like
	cam:101505040 9-cis-epoxycarotenoid dioxygenase NCED3, chloroplastic-like
	cam:101505609 3-epi-6-deoxocathasterone 23-monooxygenase
	cam:101507543 flavonoid 3'-monooxygenase
	cam:101508320 glutathione S-transferase L1-like
	cam:101508626 aldose reductase
	cam:101508973 homocysteine S-methyltransferase 3-like
	cam:101510278 probable isoaspartyl peptidase/L-asparaginase 2
	cam:101510352 nicotianamine synthase-like
	cam:101512560 UDP-D-apiose/UDP-D-xylose synthase 2
	cam:101513528 beta-glucosidase 12-like
	cam:101514095 sucrose synthase 6-like
	cam:101514270 peroxidase 45-like
	cam:101514835 probable glutathione S-transferase
	cam:101515096 3-ketoacyl-CoA synthase 11
	cam:101515329 probable pectinesterase/pectinesterase inhibitor 41
	cam:101515473 photosynthetic NDH subunit of lumenal location 3, chloroplastic
cam01110 Biosynthesis of secondary metabolites - Cicer arietinum (chickpea) (21)	cam:101490076 UTP--glucose-1-phosphate uridylyltransferase-like
	cam:101492649 probable isoaspartyl peptidase/L-asparaginase 2
	cam:101492683 non-cyanogenic beta-glucosidase-like
	cam:101492833 methylecgonone reductase-like
	cam:101496280 probable carotenoid cleavage dioxygenase 4, chloroplastic
	cam:101500563 fructose-1,6-bisphosphatase, cytosolic-like
	cam:101503207 anthranilate synthase alpha subunit 1, chloroplastic-like
	cam:101505040 9-cis-epoxycarotenoid dioxygenase NCED3, chloroplastic-like
	cam:101505606 isoflavone-7-O-methyltransferase 9
	cam:101505609 3-epi-6-deoxocathasterone 23-monooxygenase
	cam:101507543 flavonoid 3'-monooxygenase
	cam:101508382 isoflavone reductase-like protein
	cam:101508626 aldose reductase
	cam:101508973 homocysteine S-methyltransferase 3-like
	cam:101509878 alpha-dioxygenase 1
	cam:101510278 probable isoaspartyl peptidase/L-asparaginase 2
	cam:101510352 nicotianamine synthase-like
	cam:101513528 beta-glucosidase 12-like
	cam:101514095 sucrose synthase 6-like
	cam:101514270 peroxidase 45-like
	cam:101515096 3-ketoacyl-CoA synthase 11
cam04075 Plant hormone signal transduction - Cicer arietinum (chickpea) (8)	cam:101494568 auxin-induced protein 15A-like
	cam:101495485 histidine-containing phosphotransfer protein 4
	cam:101502435 ethylene-responsive transcription factor 1B-like
	cam:101504925 auxin-induced protein 6B-like
	cam:101508549 indole-3-acetic acid-induced protein ARG7-like
	cam:101510386 auxin-induced protein 15A
	cam:101512243 auxin-induced protein 10A5-like
	cam:101513203 auxin-induced protein 10A5-like
cam04141 Protein processing in endoplasmic reticulum - Cicer arietinum (chickpea) (5)	cam:101488336 18.5 kDa class I heat shock protein-like
	cam:101505583 SKP1-like protein 14
	cam:101507934 small heat shock protein, chloroplastic
	cam:101511085 17.4 kDa class III heat shock protein
	cam:101514076 SKP1-like protein 17
cam00500 Starch and sucrose metabolism - Cicer arietinum (chickpea) (4)	cam:101490076 UTP--glucose-1-phosphate uridylyltransferase-like
	cam:101492683 non-cyanogenic beta-glucosidase-like
	cam:101513528 beta-glucosidase 12-like
	cam:101514095 sucrose synthase 6-like
cam00460 Cyanoamino acid metabolism - Cicer arietinum (chickpea) (4)	cam:101492649 probable isoaspartyl peptidase/L-asparaginase 2
	cam:101492683 non-cyanogenic beta-glucosidase-like
	cam:101510278 probable isoaspartyl peptidase/L-asparaginase 2
	cam:101513528 beta-glucosidase 12-like
cam00999 Biosynthesis of various plant secondary metabolites - Cicer arietinum (chickpea) (4)	cam:101492683 non-cyanogenic beta-glucosidase-like
	cam:101492833 methylecgonone reductase-like
	cam:101510352 nicotianamine synthase-like
	cam:101513528 beta-glucosidase 12-like
cam04626 Plant-pathogen interaction - Cicer arietinum (chickpea) (3)	cam:101492172 putative calcium-binding protein CML19
	cam:101515096 3-ketoacyl-CoA synthase 11
	cam:105852239 probable WRKY transcription factor 29
cam00520 Amino sugar and nucleotide sugar metabolism - Cicer arietinum (chickpea) (3)	cam:101490076 UTP--glucose-1-phosphate uridylyltransferase-like
	cam:101501002 chitinase; chitotriosidase-1-like
	cam:101512560 UDP-D-apiose/UDP-D-xylose synthase 2
cam00910 Nitrogen metabolism - Cicer arietinum (chickpea) (3)	cam:101495259 beta carbonic anhydrase 5, chloroplastic
	cam:101503875 high-affinity nitrate transporter 2.1-like
	cam:101506906 high affinity nitrate transporter 2.5
cam00040 Pentose and glucuronate interconversions - Cicer arietinum (chickpea) (3)	cam:101490076 UTP--glucose-1-phosphate uridylyltransferase-like
	cam:101508626 aldose reductase
	cam:101515329 probable pectinesterase/pectinesterase inhibitor 41
cam00480 Glutathione metabolism - Cicer arietinum (chickpea) (3)	cam:101488259 probable glutathione S-transferase
	cam:101508320 glutathione S-transferase L1-like
	cam:101514835 probable glutathione S-transferase
cam00010 Glycolysis / Gluconeogenesis - Cicer arietinum (chickpea) (2)	cam:101500563 fructose-1,6-bisphosphatase, cytosolic-like
	cam:101508626 aldose reductase
cam00943 Isoflavonoid biosynthesis - Cicer arietinum (chickpea) (2)	cam:101505606 isoflavone-7-O-methyltransferase 9
	cam:101508382 isoflavone reductase-like protein
cam04120 Ubiquitin mediated proteolysis - Cicer arietinum (chickpea) (2)	cam:101505583 SKP1-like protein 14
	cam:101514076 SKP1-like protein 17
cam01250 Biosynthesis of nucleotide sugars - Cicer arietinum (chickpea) (2)	cam:101490076 UTP--glucose-1-phosphate uridylyltransferase-like
	cam:101512560 UDP-D-apiose/UDP-D-xylose synthase 2
cam00270 Cysteine and methionine metabolism - Cicer arietinum (chickpea) (2)	cam:101508973 homocysteine S-methyltransferase 3-like
	cam:101510352 nicotianamine synthase-like
cam00250 Alanine, aspartate and glutamate metabolism - Cicer arietinum (chickpea) (2)	cam:101492649 probable isoaspartyl peptidase/L-asparaginase 2
	cam:101510278 probable isoaspartyl peptidase/L-asparaginase 2
cam01240 Biosynthesis of cofactors - Cicer arietinum (chickpea) (2)	cam:101490076 UTP--glucose-1-phosphate uridylyltransferase-like
	cam:101508626 aldose reductase
cam02010 ABC transporters - Cicer arietinum (chickpea) (2)	cam:101504810 pleiotropic drug resistance protein 1-like
	cam:101513128 putative ABC transporter B family member 8
cam04144 Endocytosis - Cicer arietinum (chickpea) (2)	cam:101493818 vacuolar protein sorting-associated protein 2 homolog 3-like
	cam:101512903 probable ADP-ribosylation factor GTPase-activating protein AGD11
cam04016 MAPK signaling pathway - plant - Cicer arietinum (chickpea) (2)	cam:101502435 ethylene-responsive transcription factor 1B-like
	cam:105852239 probable WRKY transcription factor 29
cam00906 Carotenoid biosynthesis - Cicer arietinum (chickpea) (2)	cam:101496280 probable carotenoid cleavage dioxygenase 4, chloroplastic
	cam:101505040 9-cis-epoxycarotenoid dioxygenase NCED3, chloroplastic-like
cam00592 alpha-Linolenic acid metabolism - Cicer arietinum (chickpea) (1)	cam:101509878 alpha-dioxygenase 1
cam00944 Flavone and flavonol biosynthesis - Cicer arietinum (chickpea) (1)	cam:101507543 flavonoid 3'-monooxygenase
cam01200 Carbon metabolism - Cicer arietinum (chickpea) (1)	cam:101500563 fructose-1,6-bisphosphatase, cytosolic-like
cam00196 Photosynthesis - antenna proteins - Cicer arietinum (chickpea) (1)	cam:101496011 chlorophyll a-b binding protein AB80, chloroplastic-like
cam00591 Linoleic acid metabolism - Cicer arietinum (chickpea) (1)	cam:101495975 linoleate 9S-lipoxygenase 5, chloroplastic
cam00052 Galactose metabolism - Cicer arietinum (chickpea) (1)	cam:101490076 UTP--glucose-1-phosphate uridylyltransferase-like
cam03022 Basal transcription factors - Cicer arietinum (chickpea) (1)	cam:101499258 transcription initiation factor TFIID subunit 8-like
cam00400 Phenylalanine, tyrosine and tryptophan biosynthesis - Cicer arietinum (chickpea) (1)	cam:101503207 anthranilate synthase alpha subunit 1, chloroplastic-like
cam00620 Pyruvate metabolism - Cicer arietinum (chickpea) (1)	cam:101508626 aldose reductase
cam00905 Brassinosteroid biosynthesis - Cicer arietinum (chickpea) (1)	cam:101505609 3-epi-6-deoxocathasterone 23-monooxygenase
cam00561 Glycerolipid metabolism - Cicer arietinum (chickpea) (1)	cam:101508626 aldose reductase
cam00053 Ascorbate and aldarate metabolism - Cicer arietinum (chickpea) (1)	cam:101508626 aldose reductase
cam00030 Pentose phosphate pathway - Cicer arietinum (chickpea) (1)	cam:101500563 fructose-1,6-bisphosphatase, cytosolic-like
cam00941 Flavonoid biosynthesis - Cicer arietinum (chickpea) (1)	cam:101507543 flavonoid 3'-monooxygenase
cam00051 Fructose and mannose metabolism - Cicer arietinum (chickpea) (1)	cam:101500563 fructose-1,6-bisphosphatase, cytosolic-like
cam00710 Carbon fixation in photosynthetic organisms - Cicer arietinum (chickpea) (1)	cam:101500563 fructose-1,6-bisphosphatase, cytosolic-like
cam00940 Phenylpropanoid biosynthesis - Cicer arietinum (chickpea) (1)	cam:101514270 peroxidase 45-like
cam03450 Non-homologous end-joining - Cicer arietinum (chickpea) (1)	cam:101502782 ATP-dependent DNA helicase 2 subunit KU80-like
cam00071 Fatty acid degradation - Cicer arietinum (chickpea) (1)	cam:101495230 enoyl-CoA delta isomerase 2, peroxisomal-like
cam01230 Biosynthesis of amino acids - Cicer arietinum (chickpea) (1)	cam:101503207 anthranilate synthase alpha subunit 1, chloroplastic-like
cam00062 Fatty acid elongation - Cicer arietinum (chickpea) (1)	cam:101515096 3-ketoacyl-CoA synthase 11
cam00195 Photosynthesis - Cicer arietinum (chickpea) (1)	cam:101515473 photosynthetic NDH subunit of lumenal location 3, chloroplastic
Genes Not Mapped with KEGG Pathways	Description
gene-CAHDZ12	homeobox-leucine zipper protein ATHB-12
gene-GRP1	---NA---
gene-MT-2	metallothionein-like protein 2
gene-NAC10	transcription factor JUNGBRUNNEN 1
gene-TPI1	kunitz-type trypsin inhibitor-like 1 protein
gene-TRNAF-GAA-3	hypothetical protein MANES_04G116600
gene-TRNAL-UAG-10	proton-translocating NADH-quinone oxidoreductase, protein
MSTRG.10847	transmembrane protein, putative
MSTRG.12273	unknown
MSTRG.12635	---NA---
MSTRG.13370	---NA---
MSTRG.13604	probable inositol transporter 2
MSTRG.1676	---NA---
MSTRG.18003	G-type lectin S-receptor-like serine/threonine-kinase
MSTRG.18710	putative 50S ribosomal protein L17 isoform X1
MSTRG.18721	LOW QUALITY PROTEIN: pectinesterase-like
MSTRG.18853	ferric reduction oxidase 8, mitochondrial
MSTRG.2122	hypothetical chloroplast RF19
MSTRG.2478	7-deoxyloganetin glucosyltransferase
MSTRG.2776	glutathione S-transferase U17-like
MSTRG.3348	WUSCHEL-related homeobox 5
MSTRG.3678	---NA---
MSTRG.5154	---NA---
MSTRG.59	---NA---
MSTRG.5962	---NA---
MSTRG.6296	---NA---
MSTRG.6715	predicted protein
MSTRG.8372	syntaxin 6, amino-terminal protein
MSTRG.9971	---NA---

## Sheet: PUSA 372_Up
KEGG Pathway List	Matched Genes: PUSA 372 Up Regulated
cam01100 Metabolic pathways - Cicer arietinum (chickpea) (13)	cam:101490245 peroxidase; cationic peroxidase 1-like
	cam:101491218 peroxidase P7-like
	cam:101491323 dirigent protein 2-like
	cam:101494541 peroxidase P7
	cam:101500247 lignin-forming anionic peroxidase-like
	cam:101500454 probable trehalose-phosphate phosphatase C
	cam:101502156 cyp81E3v2; isoflavone 2'-hydroxylase-like
	cam:101502405 inorganic pyrophosphatase 2-like
	cam:101502987 (+)-neomenthol dehydrogenase-like
	cam:101503695 phosphoenolpyruvate carboxykinase [ATP]
	cam:101504848 inorganic pyrophosphatase 2-like
	cam:101508799 putative glucose-6-phosphate 1-epimerase
	cam:101513640 peroxidase 16-like
cam01110 Biosynthesis of secondary metabolites - Cicer arietinum (chickpea) (11)	cam:101490245 peroxidase; cationic peroxidase 1-like
	cam:101491218 peroxidase P7-like
	cam:101491323 dirigent protein 2-like
	cam:101493024 cytokinin dehydrogenase 3-like
	cam:101494541 peroxidase P7
	cam:101500247 lignin-forming anionic peroxidase-like
	cam:101500454 probable trehalose-phosphate phosphatase C
	cam:101502156 cyp81E3v2; isoflavone 2'-hydroxylase-like
	cam:101503695 phosphoenolpyruvate carboxykinase [ATP]
	cam:101508799 putative glucose-6-phosphate 1-epimerase
	cam:101513640 peroxidase 16-like
cam04626 Plant-pathogen interaction - Cicer arietinum (chickpea) (6)	cam:101488854 putative calcium-binding protein CML19
	cam:101492172 putative calcium-binding protein CML19
	cam:101499702 probable calcium-binding protein CML27
	cam:101507323 basic form of pathogenesis-related protein 1-like
	cam:101512691 probable calcium-binding protein CML45
	cam:105851362 probable receptor-like protein kinase At2g47060
cam00940 Phenylpropanoid biosynthesis - Cicer arietinum (chickpea) (5)	cam:101490245 peroxidase; cationic peroxidase 1-like
	cam:101491218 peroxidase P7-like
	cam:101494541 peroxidase P7
	cam:101500247 lignin-forming anionic peroxidase-like
	cam:101513640 peroxidase 16-like
cam04075 Plant hormone signal transduction - Cicer arietinum (chickpea) (4)	cam:101489126 uncharacterized LOC101489126
	cam:101496212 ethylene-responsive transcription factor 1B-like
	cam:101507323 basic form of pathogenesis-related protein 1-like
	cam:101515639 ethylene-responsive transcription factor 1B-like
cam04016 MAPK signaling pathway - plant - Cicer arietinum (chickpea) (4)	cam:101496212 ethylene-responsive transcription factor 1B-like
	cam:101507323 basic form of pathogenesis-related protein 1-like
	cam:101512691 probable calcium-binding protein CML45
	cam:101515639 ethylene-responsive transcription factor 1B-like
cam03018 RNA degradation - Cicer arietinum (chickpea) (3)	cam:101496250 probable CCR4-associated factor 1 homolog 11
	cam:101497860 probable CCR4-associated factor 1 homolog 11
	cam:105852275 probable CCR4-associated factor 1 homolog 11
cam00010 Glycolysis / Gluconeogenesis - Cicer arietinum (chickpea) (2)	cam:101503695 phosphoenolpyruvate carboxykinase [ATP]
	cam:101508799 putative glucose-6-phosphate 1-epimerase
cam00750 Vitamin B6 metabolism - Cicer arietinum (chickpea) (2)	cam:101502405 inorganic pyrophosphatase 2-like
	cam:101504848 inorganic pyrophosphatase 2-like
cam00943 Isoflavonoid biosynthesis - Cicer arietinum (chickpea) (2)	cam:101491323 dirigent protein 2-like
	cam:101502156 cyp81E3v2; isoflavone 2'-hydroxylase-like
cam01240 Biosynthesis of cofactors - Cicer arietinum (chickpea) (2)	cam:101502405 inorganic pyrophosphatase 2-like
	cam:101504848 inorganic pyrophosphatase 2-like
cam00710 Carbon fixation in photosynthetic organisms - Cicer arietinum (chickpea) (1)	cam:101503695 phosphoenolpyruvate carboxykinase [ATP]
cam00590 Arachidonic acid metabolism - Cicer arietinum (chickpea) (1)	cam:101502987 (+)-neomenthol dehydrogenase-like
cam01200 Carbon metabolism - Cicer arietinum (chickpea) (1)	cam:101503695 phosphoenolpyruvate carboxykinase [ATP]
cam00790 Folate biosynthesis - Cicer arietinum (chickpea) (1)	cam:101502987 (+)-neomenthol dehydrogenase-like
cam00908 Zeatin biosynthesis - Cicer arietinum (chickpea) (1)	cam:101493024 cytokinin dehydrogenase 3-like
cam00500 Starch and sucrose metabolism - Cicer arietinum (chickpea) (1)	cam:101500454 probable trehalose-phosphate phosphatase C
cam04070 Phosphatidylinositol signaling system - Cicer arietinum (chickpea) (1)	cam:101512691 probable calcium-binding protein CML45
cam00020 Citrate cycle (TCA cycle) - Cicer arietinum (chickpea) (1)	cam:101503695 phosphoenolpyruvate carboxykinase [ATP]
cam00620 Pyruvate metabolism - Cicer arietinum (chickpea) (1)	cam:101503695 phosphoenolpyruvate carboxykinase [ATP]
cam00910 Nitrogen metabolism - Cicer arietinum (chickpea) (1)	cam:101503875 high-affinity nitrate transporter 2.1-like
Genes Not Mapped with KEGG Pathways	Description
gene-CAGOLS2	galactinol synthase
gene-CYP81E3	isoflavone 2'-hydroxylase
gene-HSFB3	heat stress transcription factor B-3
gene-NAC24	NAC transcription factor 47
gene-TRNAD-GUC-10	CW7 protein
gene-UGT88E7	UDP-glycosyltransferase 1
MSTRG.13409	RALF-like protein
MSTRG.13902	---NA---
MSTRG.15946	---NA---
MSTRG.16098	calmodulin-4-like isoform X2
MSTRG.18156	pentatricopeptide repeat-containing protein At1g62590-like
MSTRG.1939	---NA---
MSTRG.19502	embryonic abundant-like protein
MSTRG.2443	elongation factor
MSTRG.3997	---NA---
MSTRG.716	peroxidase

## Sheet: PUSA 372_Down
KEGG Pathway List	Matched Genes: PUSA 372 Down Regulated
cam01100 Metabolic pathways - Cicer arietinum (chickpea) (24)	cam:101488773 purple acid phosphatase 3
	cam:101489028 aldose 1-epimerase-like
	cam:101489588 uncharacterized LOC101489588
	cam:101489836 alcohol dehydrogenase-like 5
	cam:101491096 putative 12-oxophytodienoate reductase 11
	cam:101491320 gibberellin 20 oxidase 1-like
	cam:101492441 gibberellin 20 oxidase 2-like
	cam:101492833 methylecgonone reductase-like
	cam:101495962 probable L-gulonolactone oxidase 6
	cam:101498308 peroxidase 15-like
	cam:101499056 3-ketoacyl-CoA synthase 21
	cam:101499452 caffeoylshikimate esterase-like
	cam:101500522 glycerol-3-phosphate acyltransferase 1-like
	cam:101501940 Bglc-2; non-cyanogenic beta-glucosidase-like
	cam:101505022 3-ketoacyl-CoA synthase 11-like
	cam:101505609 3-epi-6-deoxocathasterone 23-monooxygenase
	cam:101506967 alpha-amylase-like
	cam:101507256 uncharacterized protein At4g19900-like
	cam:101510352 nicotianamine synthase-like
	cam:101512560 UDP-D-apiose/UDP-D-xylose synthase 2
	cam:101512614 polygalacturonase-like
	cam:101513528 beta-glucosidase 12-like
	cam:101514194 nicotianamine synthase-like
	cam:101515473 photosynthetic NDH subunit of lumenal location 3, chloroplastic
cam01110 Biosynthesis of secondary metabolites - Cicer arietinum (chickpea) (22)	cam:101489028 aldose 1-epimerase-like
	cam:101489836 alcohol dehydrogenase-like 5
	cam:101490679 abscisic acid 8'-hydroxylase 1-like
	cam:101491096 putative 12-oxophytodienoate reductase 11
	cam:101491320 gibberellin 20 oxidase 1-like
	cam:101491418 UDP-glycosyltransferase 72E1-like
	cam:101492441 gibberellin 20 oxidase 2-like
	cam:101492833 methylecgonone reductase-like
	cam:101498308 peroxidase 15-like
	cam:101499056 3-ketoacyl-CoA synthase 21
	cam:101500522 glycerol-3-phosphate acyltransferase 1-like
	cam:101501940 Bglc-2; non-cyanogenic beta-glucosidase-like
	cam:101503524 phytochromobilin:ferredoxin oxidoreductase, chloroplastic-like
	cam:101505022 3-ketoacyl-CoA synthase 11-like
	cam:101505609 3-epi-6-deoxocathasterone 23-monooxygenase
	cam:101505927 abscisic acid 8'-hydroxylase 1-like
	cam:101506315 abscisic acid 8'-hydroxylase 4-like
	cam:101506967 alpha-amylase-like
	cam:101510352 nicotianamine synthase-like
	cam:101511206 UDP-glycosyltransferase 73C3-like
	cam:101513528 beta-glucosidase 12-like
	cam:101514194 nicotianamine synthase-like
cam04075 Plant hormone signal transduction - Cicer arietinum (chickpea) (7)	cam:101502435 ethylene-responsive transcription factor 1B-like
	cam:101508549 indole-3-acetic acid-induced protein ARG7-like
	cam:101510386 auxin-induced protein 15A
	cam:101511262 auxin-induced protein 15A
	cam:101511582 auxin-induced protein 15A-like
	cam:101512243 auxin-induced protein 10A5-like
	cam:101515720 histidine-containing phosphotransfer protein 4-like
cam00999 Biosynthesis of various plant secondary metabolites - Cicer arietinum (chickpea) (5)	cam:101492833 methylecgonone reductase-like
	cam:101501940 Bglc-2; non-cyanogenic beta-glucosidase-like
	cam:101510352 nicotianamine synthase-like
	cam:101513528 beta-glucosidase 12-like
	cam:101514194 nicotianamine synthase-like
cam00500 Starch and sucrose metabolism - Cicer arietinum (chickpea) (3)	cam:101501940 Bglc-2; non-cyanogenic beta-glucosidase-like
	cam:101506967 alpha-amylase-like
	cam:101513528 beta-glucosidase 12-like
cam04626 Plant-pathogen interaction - Cicer arietinum (chickpea) (3)	cam:101497935 respiratory burst oxidase homolog protein B-like
	cam:101499056 3-ketoacyl-CoA synthase 21
	cam:101505022 3-ketoacyl-CoA synthase 11-like
cam00906 Carotenoid biosynthesis - Cicer arietinum (chickpea) (3)	cam:101490679 abscisic acid 8'-hydroxylase 1-like
	cam:101505927 abscisic acid 8'-hydroxylase 1-like
	cam:101506315 abscisic acid 8'-hydroxylase 4-like
cam04016 MAPK signaling pathway - plant - Cicer arietinum (chickpea) (2)	cam:101497935 respiratory burst oxidase homolog protein B-like
	cam:101502435 ethylene-responsive transcription factor 1B-like
cam00460 Cyanoamino acid metabolism - Cicer arietinum (chickpea) (2)	cam:101501940 Bglc-2; non-cyanogenic beta-glucosidase-like
	cam:101513528 beta-glucosidase 12-like
cam00010 Glycolysis / Gluconeogenesis - Cicer arietinum (chickpea) (2)	cam:101489028 aldose 1-epimerase-like
	cam:101489836 alcohol dehydrogenase-like 5
cam00270 Cysteine and methionine metabolism - Cicer arietinum (chickpea) (2)	cam:101510352 nicotianamine synthase-like
	cam:101514194 nicotianamine synthase-like
cam00561 Glycerolipid metabolism - Cicer arietinum (chickpea) (2)	cam:101499452 caffeoylshikimate esterase-like
	cam:101500522 glycerol-3-phosphate acyltransferase 1-like
cam00062 Fatty acid elongation - Cicer arietinum (chickpea) (2)	cam:101499056 3-ketoacyl-CoA synthase 21
	cam:101505022 3-ketoacyl-CoA synthase 11-like
cam00940 Phenylpropanoid biosynthesis - Cicer arietinum (chickpea) (2)	cam:101491418 UDP-glycosyltransferase 72E1-like
	cam:101498308 peroxidase 15-like
cam00904 Diterpenoid biosynthesis - Cicer arietinum (chickpea) (2)	cam:101491320 gibberellin 20 oxidase 1-like
	cam:101492441 gibberellin 20 oxidase 2-like
cam00564 Glycerophospholipid metabolism - Cicer arietinum (chickpea) (1)	cam:101500522 glycerol-3-phosphate acyltransferase 1-like
cam00908 Zeatin biosynthesis - Cicer arietinum (chickpea) (1)	cam:101511206 UDP-glycosyltransferase 73C3-like
cam00592 alpha-Linolenic acid metabolism - Cicer arietinum (chickpea) (1)	cam:101491096 putative 12-oxophytodienoate reductase 11
cam00603 Glycosphingolipid biosynthesis - globo and isoglobo series - Cicer arietinum (chickpea) (1)	cam:101507256 uncharacterized protein At4g19900-like
cam00195 Photosynthesis - Cicer arietinum (chickpea) (1)	cam:101515473 photosynthetic NDH subunit of lumenal location 3, chloroplastic
cam01240 Biosynthesis of cofactors - Cicer arietinum (chickpea) (1)	cam:101495962 probable L-gulonolactone oxidase 6
cam00740 Riboflavin metabolism - Cicer arietinum (chickpea) (1)	cam:101488773 purple acid phosphatase 3
cam01250 Biosynthesis of nucleotide sugars - Cicer arietinum (chickpea) (1)	cam:101512560 UDP-D-apiose/UDP-D-xylose synthase 2
cam00860 Porphyrin metabolism - Cicer arietinum (chickpea) (1)	cam:101503524 phytochromobilin:ferredoxin oxidoreductase, chloroplastic-like
cam00601 Glycosphingolipid biosynthesis - lacto and neolacto series - Cicer arietinum (chickpea) (1)	cam:101507256 uncharacterized protein At4g19900-like
cam00480 Glutathione metabolism - Cicer arietinum (chickpea) (1)	cam:101489588 uncharacterized LOC101489588
cam00350 Tyrosine metabolism - Cicer arietinum (chickpea) (1)	cam:101489836 alcohol dehydrogenase-like 5
cam00071 Fatty acid degradation - Cicer arietinum (chickpea) (1)	cam:101489836 alcohol dehydrogenase-like 5
cam00052 Galactose metabolism - Cicer arietinum (chickpea) (1)	cam:101489028 aldose 1-epimerase-like
cam00040 Pentose and glucuronate interconversions - Cicer arietinum (chickpea) (1)	cam:101512614 polygalacturonase-like
cam00620 Pyruvate metabolism - Cicer arietinum (chickpea) (1)	cam:101489836 alcohol dehydrogenase-like 5
cam00591 Linoleic acid metabolism - Cicer arietinum (chickpea) (1)	cam:101496167 seed linoleate 9S-lipoxygenase-like
cam00520 Amino sugar and nucleotide sugar metabolism - Cicer arietinum (chickpea) (1)	cam:101512560 UDP-D-apiose/UDP-D-xylose synthase 2
cam04141 Protein processing in endoplasmic reticulum - Cicer arietinum (chickpea) (1)	cam:101507934 small heat shock protein, chloroplastic
cam00905 Brassinosteroid biosynthesis - Cicer arietinum (chickpea) (1)	cam:101505609 3-epi-6-deoxocathasterone 23-monooxygenase
cam00073 Cutin, suberine and wax biosynthesis - Cicer arietinum (chickpea) (1)	cam:101489951 probable peroxygenase 4
cam02010 ABC transporters - Cicer arietinum (chickpea) (1)	cam:101501233 ABC transporter B family member 15-like
cam01200 Carbon metabolism - Cicer arietinum (chickpea) (1)	cam:101489836 alcohol dehydrogenase-like 5
cam00053 Ascorbate and aldarate metabolism - Cicer arietinum (chickpea) (1)	cam:101495962 probable L-gulonolactone oxidase 6
Genes Not Mapped with KEGG Pathways	Description
gene-AFP-CA	defensin-like protein
gene-HSFA6B	heat stress transcription factor A-6b
gene-NAC10	transcription factor JUNGBRUNNEN 1
gene-NAC63	NAC domain-containing protein 37-like
gene-NAC66	NAC domain-containing protein 86
gene-TRNAM-CAU-12	transmembrane protein, putative
gene-TRNAM-CAU-14	transmembrane protein, putative
gene-TRNAP-AGG-10	ADP-ribosylation factor-like protein 8b
gene-TRNAY-GUA-17	hypothetical protein G2W53_008416
gene-TRNAY-GUA-20	reverse transcriptase
gene-UGT74K2	UDP-glycosyltransferase 74G1
gene-UGT85K8	linamarin synthase 1
MSTRG.10603	titin-like
MSTRG.10996	protein BTR1 isoform X2
MSTRG.15598	probable leucine-rich repeat receptor-like protein kinase At5g49770
MSTRG.18586	---NA---
MSTRG.1936	polyprotein
MSTRG.19738	cysteine-rich PAK1 inhibitor-like
MSTRG.19834	---NA---
MSTRG.19974	E3 ubiquitin-protein ligase At3g02290-like
MSTRG.3428	WUSCHEL-related homeobox 5
MSTRG.3450	probable 2-oxoglutarate-dependent dioxygenase At5g05600
MSTRG.4095	transmembrane protein, putative
MSTRG.4294	probable glutathione S-transferase
MSTRG.4296	probable glutathione S-transferase
MSTRG.4792	xyloglucan endotransglucosylase/hydrolase 1
MSTRG.8811	probable serine/threonine-protein kinase WNK7 isoform X2
MSTRG.8812	uncharacterized protein LOC113784793
MSTRG.9103	---NA---
