# Supplementary material for: Morphophysiological and transcriptome analysis reveal that reprogramming of metabolism, phytohormones and root development pathways governs the potassium (K+) deficiency response in two contrasting chickpea cultivars
Source: Front Plant Sci. 2023 Jan 11;13:1054821. doi: 10.3389/fpls.2022.1054821 (PMC9875034; doi:10.3389/fpls.2022.1054821)
Supplement: Supplementary file 8 [file Table_8.xlsx]

## Sheet: PUSA362 Total TFs
GeneNames	baseMean	FoldChange	log2FoldChange	lfcSE	stat	pvalue	padj	Description	GO Names
gene-LOC101506754	61.0857	0.445112	-1.16776	0.509577	-2.29162	0.021927	0.385999	agamous-like MADS-box protein AGL104 isoform X1	P:positive regulation of transcription by RNA polymerase II; F:RNA polymerase II cis-regulatory region sequence-specific DNA binding; F:DNA-binding transcription factor activity, RNA polymerase II-specific; F:protein dimerization activity; C:nucleus
gene-LOC101507855	115.075	0.478821	-1.06244	0.387629	-2.74087	0.006128	0.188623	Agamous-like MADS-box protein AGL8	P:positive regulation of transcription by RNA polymerase II; F:RNA polymerase II cis-regulatory region sequence-specific DNA binding; F:DNA-binding transcription factor activity, RNA polymerase II-specific; F:2-alkenal reductase [NAD(P)+] activity; F:protein dimerization activity; C:nucleus; C:integral component of membrane
gene-LOC101509626	9.17331	0.148844	-2.74812	1.08727	-2.52753	0.011487	0.274513	agamous-like MADS-box protein AGL80	P:positive regulation of transcription by RNA polymerase II; F:RNA polymerase II cis-regulatory region sequence-specific DNA binding; F:DNA-binding transcription factor activity, RNA polymerase II-specific; F:protein dimerization activity; C:nucleus
gene-LOC105851068	1097.03	0.480814	-1.05645	0.342463	-3.08486	0.002036	0.089975	calmodulin-binding transcription activator 5	P:regulation of transcription by RNA polymerase II; F:double-stranded DNA binding; F:transcription coregulator activity; F:calmodulin binding; C:nucleus; C:integral component of membrane
gene-LOC101511871	97.5021	4.61996	2.20788	0.422006	5.23187	0	4.4e-05	Dehydration-responsive element-binding protein 1C	P:regulation of transcription, DNA-templated; F:DNA binding; F:DNA-binding transcription factor activity; C:nucleus
gene-LOC101507179	26.6051	2.76512	1.46734	0.611281	2.40044	0.016375	0.32847	dehydration-responsive element-binding protein 1E-like	P:regulation of transcription, DNA-templated; F:DNA binding; F:DNA-binding transcription factor activity; C:nucleus
gene-LOC101491020	59.0466	2.59798	1.37739	0.511451	2.69311	0.007079	0.204942	ethylene-responsive transcription factor 13-like	P:regulation of transcription, DNA-templated; P:ethylene-activated signaling pathway; F:DNA binding; F:DNA-binding transcription factor activity; C:nucleus
gene-LOC101515639	3.96226	38.6211	5.27132	1.87176	2.81623	0.004859	0.161639	ethylene-responsive transcription factor 1B	P:regulation of transcription, DNA-templated; P:ethylene-activated signaling pathway; F:DNA binding; F:DNA-binding transcription factor activity; C:nucleus
gene-LOC101502435	119.348	0.321858	-1.63551	0.503879	-3.24583	0.001171	0.060747	ethylene-responsive transcription factor 1B	P:regulation of transcription, DNA-templated; P:ethylene-activated signaling pathway; F:DNA binding; F:DNA-binding transcription factor activity; C:nucleus
gene-LOC101496732	43.4399	0.326857	-1.61327	0.537392	-3.00203	0.002682	0.109837	ethylene-responsive transcription factor 1-like	P:regulation of transcription, DNA-templated; P:ethylene-activated signaling pathway; F:DNA binding; F:DNA-binding transcription factor activity; C:nucleus
gene-LOC101496587	80.0029	0.339947	-1.55662	0.741874	-2.09822	0.035885	0.487917	ethylene-responsive transcription factor ERF017-like protein	P:regulation of transcription, DNA-templated; F:DNA binding; F:DNA-binding transcription factor activity; C:nucleus
gene-LOC101513675	599.336	0.438322	-1.18994	0.35805	-3.32338	0.000889	0.050512	ethylene-responsive transcription factor ERF023	P:regulation of transcription, DNA-templated; F:DNA binding; F:DNA-binding transcription factor activity; C:nucleus
gene-LOC113786158	59.4567	0.321868	-1.63546	0.492012	-3.32402	0.000887	0.050512	ethylene-responsive transcription factor ERF062	F:sequence-specific DNA binding; C:nucleus
gene-LOC101500468	15.1185	5.16631	2.36914	0.859911	2.75509	0.005868	0.183173	ethylene-responsive transcription factor ERF086	P:regulation of transcription, DNA-templated; F:DNA binding; F:DNA-binding transcription factor activity; C:nucleus
gene-LOC101512924	138.847	0.17546	-2.51078	0.630376	-3.98299	6.8e-05	0.007	ethylene-responsive transcription factor ERF098	P:regulation of transcription, DNA-templated; P:ethylene-activated signaling pathway; F:DNA binding; F:DNA-binding transcription factor activity; C:nucleus
gene-CARERF1	1469.53	2.08197	1.05795	0.269744	3.92206	8.8e-05	0.008375	ethylene-responsive transcription factor ERF105	P:regulation of transcription, DNA-templated; F:DNA binding; F:DNA-binding transcription factor activity; C:nucleus
gene-LOC101506937	21.3469	2.89771	1.53491	0.7051	2.17687	0.02949	0.444165	ethylene-responsive transcription factor LEP	P:regulation of transcription, DNA-templated; F:DNA binding; F:DNA-binding transcription factor activity; C:nucleus
gene-LOC101509143	14.3542	0.356839	-1.48666	0.742273	-2.00284	0.045194	0.54655	Ethylene-responsive transcription factor RAP2-11	P:regulation of transcription, DNA-templated; F:DNA binding; F:DNA-binding transcription factor activity; C:nucleus
gene-LOC101513362	527.765	10.2511	3.35771	0.307964	10.9029	0	0	Ethylene-responsive transcription factor RAP2-3	P:regulation of transcription, DNA-templated; P:ethylene-activated signaling pathway; F:DNA binding; F:DNA-binding transcription factor activity; C:nucleus
gene-LOC101513681	453.06	4.49889	2.16957	0.259379	8.36448	0	0	Ethylene-responsive transcription factor RAP2-3	P:regulation of transcription, DNA-templated; P:ethylene-activated signaling pathway; F:DNA binding; F:DNA-binding transcription factor activity; C:nucleus
gene-LOC101514503	14.1829	4.24365	2.0853	0.834245	2.49963	0.012432	0.283937	ethylene-responsive transcription factor WIN1	P:regulation of transcription, DNA-templated; F:DNA binding; F:DNA-binding transcription factor activity; C:nucleus
gene-LOC101508797	10.7814	0.143875	-2.79711	1.05999	-2.6388	0.00832	0.226204	ethylene-responsive transcription factor WIN1	P:regulation of transcription, DNA-templated; F:DNA binding; F:DNA-binding transcription factor activity; C:nucleus
MSTRG.15617	91.1037	2.4607	1.29907	0.443324	2.93029	0.003386	0.129655	ethylene-responsive transcription factor-like protein At4g13040 isoform X1	P:regulation of transcription, DNA-templated; F:DNA binding; F:DNA-binding transcription factor activity; C:nucleus
gene-LOC101502415	13.9088	3.54752	1.82681	0.822631	2.22069	0.026372	0.419637	GATA transcription factor 18	P:regulation of transcription, DNA-templated; P:flower development; F:DNA-binding transcription factor activity; F:zinc ion binding; F:sequence-specific DNA binding
gene-LOC101492167	17.2431	0.155315	-2.68673	0.950258	-2.82737	0.004693	0.158004	growth-regulating factor 1	P:regulation of transcription, DNA-templated; P:developmental process; F:ATP binding; C:nucleus
gene-CAHDZ12	100.254	0.394466	-1.34203	0.489723	-2.74038	0.006137	0.188623	homeobox-leucine zipper protein ATHB-12	P:regulation of transcription by RNA polymerase II; P:positive regulation of transcription, DNA-templated; F:DNA-binding transcription factor activity, RNA polymerase II-specific; F:sequence-specific DNA binding; C:nucleus
gene-LOC101492395	31.4745	0.140936	-2.82689	0.753516	-3.75159	0.000176	0.0148	homeobox-leucine zipper protein ATHB-40	P:regulation of transcription by RNA polymerase II; P:positive regulation of transcription, DNA-templated; F:DNA-binding transcription factor activity, RNA polymerase II-specific; F:sequence-specific DNA binding; C:nucleus
gene-LOC101502769	127.026	0.469174	-1.0918	0.412208	-2.64868	0.008081	0.223591	homeobox-leucine zipper protein ATHB-7	P:regulation of transcription by RNA polymerase II; P:positive regulation of transcription, DNA-templated; F:DNA-binding transcription factor activity, RNA polymerase II-specific; F:sequence-specific DNA binding; C:nucleus
gene-LOC101511599	1025.36	2.84428	1.50806	0.299288	5.03883	0	0.000112	LOB domain-containing protein 41	P:regulation of gene expression
gene-LOC105851536	621.732	3.15698	1.65854	0.329817	5.02868	0	0.000117	LOB domain-containing protein 41	P:regulation of gene expression
gene-LOC101508034	63.5279	4.84333	2.276	0.568981	4.00013	6.3e-05	0.006603	LOB domain-containing protein 41	P:regulation of gene expression
gene-LOC101511002	43.6154	0.475109	-1.07367	0.52246	-2.05503	0.039876	0.515052	LOB domain-containing protein 29-like	P:hormone-mediated signaling pathway; P:positive regulation of transcription, DNA-templated; C:nucleus
gene-LOC101491267	2.08853	0.039556	-4.65996	2.30707	-2.01986	0.043397	NA	MADS-box transcription factor 23	P:positive regulation of transcription by RNA polymerase II; F:RNA polymerase II cis-regulatory region sequence-specific DNA binding; F:DNA-binding transcription factor activity, RNA polymerase II-specific; F:protein dimerization activity; C:nucleus
gene-LOC101515611	815.644	0.423475	-1.23965	0.275574	-4.49843	7e-06	0.001091	mini zinc finger protein 2	P:regulation of transcription, DNA-templated; F:transcription cis-regulatory region binding; F:DNA-binding transcription factor activity; C:nucleus
gene-LOC101488367	485.409	0.454538	-1.13753	0.252413	-4.50661	7e-06	0.001073	mini zinc finger protein 2	F:DNA binding
gene-LOC101503330	1061.75	0.163501	-2.61263	0.293809	-8.89229	0	0	monothiol glutaredoxin-S2	P:negative regulation of transcription by RNA polymerase II; P:cellular oxidant detoxification; F:thioredoxin-disulfide reductase activity; F:glutathione oxidoreductase activity; C:cytoplasm
gene-LOC101503006	325.7	0.169835	-2.5578	0.330041	-7.74993	0	0	monothiol glutaredoxin-S2	P:negative regulation of transcription by RNA polymerase II; P:cellular oxidant detoxification; F:thioredoxin-disulfide reductase activity; F:glutathione oxidoreductase activity; C:cytoplasm
gene-LOC101491981	163.001	0.486752	-1.03874	0.50171	-2.0704	0.038415	0.504386	myb family transcription factor PHL5 isoform X1	P:regulation of transcription, DNA-templated; F:DNA binding; F:DNA-binding transcription factor activity; C:nucleus
gene-LOC101501127	80.3648	0.308907	-1.69476	0.645582	-2.62516	0.008661	0.231873	myb family transcription factor PHL8-like isoform X1	P:regulation of transcription, DNA-templated; P:methylation; F:DNA binding; F:DNA-binding transcription factor activity; F:methyltransferase activity; F:oxidoreductase activity; C:nucleus
gene-LOC101507623	1151.93	0.293625	-1.76795	0.313072	-5.64711	0	5e-06	myb transcription factor	P:regulation of transcription, DNA-templated; F:DNA-binding transcription factor activity; F:sequence-specific DNA binding; C:nucleus; C:membrane
gene-LOC101512896	52.4164	0.444781	-1.16883	0.555981	-2.10229	0.035528	0.485625	myb-related protein 2-like isoform X1	P:regulation of transcription, DNA-templated; F:DNA binding; F:DNA-binding transcription factor activity; F:catalytic activity; C:nucleus
gene-LOC101512112	138.461	0.298214	-1.74558	0.472398	-3.69515	0.00022	0.017902	Myb-related protein Myb4	C:nucleus
gene-LOC101497945	59.6777	0.336716	-1.57039	0.681422	-2.30458	0.02119	0.381098	Myb-related protein Myb4	C:nucleus
gene-NAC47	623.767	2.78504	1.4777	0.317462	4.65472	3e-06	0.000598	NAC domain-containing protein 2	P:regulation of transcription, DNA-templated; F:DNA binding
gene-NAC43	247.09	2.46515	1.30168	0.263839	4.9336	1e-06	0.000189	NAC domain-containing protein 2-like	P:regulation of transcription, DNA-templated; F:DNA binding
gene-NAC24	138.544	2.05718	1.04067	0.351401	2.96148	0.003062	0.120528	NAC transcription factor 47	P:regulation of transcription, DNA-templated; F:DNA binding
gene-LOC101489760	131.603	5.37898	2.42733	0.344474	7.04649	0	0	NF-X1-type zinc finger protein NFXL1	P:regulation of transcription by RNA polymerase II; F:RNA polymerase II transcription regulatory region sequence-specific DNA binding; F:DNA-binding transcription factor activity, RNA polymerase II-specific; F:zinc ion binding; F:ligase activity; C:nucleus
gene-LOC101490960	53.0749	2.09434	1.0665	0.461228	2.3123	0.020761	0.375539	pathogenesis-related genes transcriptional activator PTI5-like	P:regulation of transcription, DNA-templated; P:ethylene-activated signaling pathway; F:DNA binding; F:DNA-binding transcription factor activity; C:nucleus
gene-LOC101489683	187.793	0.489816	-1.02969	0.356596	-2.88755	0.003883	0.140503	polyvinylalcohol dehydrogenase	P:regulation of transcription, DNA-templated; F:DNA-binding transcription factor activity; F:sequence-specific DNA binding; F:polyvinyl alcohol dehydrogenase (cytochrome) activity; C:nucleus; C:integral component of membrane
gene-LOC105852239	46.54	0.430242	-1.21678	0.548146	-2.21981	0.026432	0.419914	probable WRKY transcription factor 29	P:regulation of transcription, DNA-templated; P:response to chitin; F:transcription cis-regulatory region binding; F:DNA-binding transcription factor activity; C:nucleus
gene-LOC101502574	59.8158	3.43405	1.77991	0.411036	4.33031	1.5e-05	0.00209	probable WRKY transcription factor 41	P:regulation of transcription, DNA-templated; P:response to abscisic acid; F:transcription cis-regulatory region binding; F:DNA-binding transcription factor activity; C:nucleus
gene-LOC105852525	3.40981	33.6688	5.07334	2.23688	2.26805	0.023326	0.396694	protein FAR1-RELATED SEQUENCE 5-like	P:regulation of transcription, DNA-templated; F:zinc ion binding; C:nucleus
gene-LOC101508928	431.471	0.430695	-1.21526	0.313441	-3.87717	0.000106	0.009731	protein LNK3-like isoform X1	P:regulation of transcription, DNA-templated; P:circadian rhythm
gene-LOC113785428	60.2049	0.173106	-2.53028	0.562008	-4.5022	7e-06	0.001088	protein RADIALIS-like 3	P:regulation of transcription, DNA-templated; F:DNA-binding transcription factor activity; C:nucleus
gene-LOC101513794	253.575	0.382664	-1.38585	0.322786	-4.2934	1.8e-05	0.002364	protein RADIALIS-like 4	P:regulation of transcription, DNA-templated; F:DNA-binding transcription factor activity; C:nucleus
gene-LOC101498848	234.767	0.379205	-1.39895	0.462003	-3.02801	0.002462	0.102973	putative transcription factor B3-Domain family	F:DNA binding; C:nucleus; C:membrane
gene-LOC101501925	35.8794	0.396888	-1.3332	0.546213	-2.4408	0.014655	0.308302	putative transcription factor MADS-type1 family	P:positive regulation of transcription by RNA polymerase II; F:RNA polymerase II transcription regulatory region sequence-specific DNA binding; F:DNA-binding transcription factor activity; F:protein dimerization activity; C:nucleus
gene-LOC101504880	167.471	0.313411	-1.67387	0.361737	-4.62732	4e-06	0.000651	putative transcription factor MYB/SANT family	P:regulation of transcription, DNA-templated; F:DNA-binding transcription factor activity; C:nucleus
gene-LOC101491915	23.789	0.41767	-1.25956	0.619357	-2.03366	0.041986	0.528662	scarecrow-like protein 14	P:regulation of transcription, DNA-templated; P:response to chitin; F:DNA-binding transcription factor activity; F:sequence-specific DNA binding; C:nucleus
gene-LOC101493795	147.41	0.369979	-1.43449	0.418394	-3.42855	0.000607	0.038155	sigma factor binding protein 1, chloroplastic	P:positive regulation of DNA-binding transcription factor activity
gene-LOC101494241	240.979	0.392129	-1.3506	0.391935	-3.44597	0.000569	0.036814	transcription factor BEE 1-like	P:regulation of transcription, DNA-templated; F:DNA-binding transcription factor activity; F:protein dimerization activity; C:nucleus
gene-LOC101501101	165.968	0.28001	-1.83645	0.578546	-3.17426	0.001502	0.072217	transcription factor bHLH146	P:regulation of transcription, DNA-templated
gene-LOC101506885	54.7912	0.360206	-1.47311	0.462636	-3.18416	0.001452	0.070597	transcription factor bHLH25	F:protein dimerization activity; C:nucleus
gene-LOC101495746	311.249	0.414482	-1.27062	0.419892	-3.02606	0.002478	0.10337	Transcription factor bHLH25	F:oxidoreductase activity; F:protein dimerization activity; C:nucleus; C:integral component of membrane
gene-LOC101507557	30.4632	0.381676	-1.38958	0.68866	-2.0178	0.043612	0.538416	Transcription factor bHLH25	F:protein dimerization activity; C:nucleus
gene-LOC101512557	27.5387	2.96852	1.56975	0.591565	2.65355	0.007965	0.221406	transcription factor bHLH30	F:2-alkenal reductase [NAD(P)+] activity; F:protein dimerization activity; C:nucleus
gene-LOC101500568	18.6612	5.27432	2.39898	0.771922	3.10781	0.001885	0.085859	transcription factor bHLH30-like	F:protein dimerization activity; C:nucleus
gene-LOC101509351	57.0251	0.474238	-1.07632	0.485777	-2.21566	0.026715	0.421713	transcription factor bHLH71	P:regulation of transcription by RNA polymerase II; F:RNA polymerase II cis-regulatory region sequence-specific DNA binding; F:DNA-binding transcription factor activity, RNA polymerase II-specific; F:2-alkenal reductase [NAD(P)+] activity; F:protein dimerization activity; C:nucleus
gene-LOC101491345	4.21424	0.075304	-3.73112	1.70397	-2.18967	0.028548	0.435558	Transcription factor bHLH84	F:DNA binding; F:protein dimerization activity; C:nucleus
gene-LOC101510280	18.4909	3.22113	1.68757	0.720383	2.3426	0.01915	0.357997	transcription factor bHLH85-like	F:protein dimerization activity; C:nucleus
gene-LOC101507291	2.90144	0.028357	-5.14015	2.10127	-2.44622	0.014436	0.304859	transcription factor bHLH92	F:protein dimerization activity; C:nucleus
gene-LOC101489960	75.5342	2.23864	1.16262	0.545525	2.1312	0.033073	0.47156	transcription factor bHLH93	P:regulation of transcription, DNA-templated; F:DNA-binding transcription factor activity; F:sequence-specific DNA binding; F:protein dimerization activity; C:nucleus
gene-LOC101495560	82.0189	3.17684	1.66759	0.39254	4.24821	2.2e-05	0.002733	Transcription factor bHLH96	P:regulation of transcription by RNA polymerase II; F:RNA polymerase II cis-regulatory region sequence-specific DNA binding; F:DNA-binding transcription factor activity, RNA polymerase II-specific; F:protein dimerization activity; C:nucleus
gene-NAC10	41.3459	0.410245	-1.28544	0.619387	-2.07535	0.037954	0.501286	transcription factor JUNGBRUNNEN 1	P:regulation of transcription, DNA-templated; F:DNA binding; F:RNA binding
gene-LOC101491698	4.0104	0.020602	-5.60104	1.9265	-2.90737	0.003645	0.136276	transcription factor MYB14-like	C:nucleus
gene-LOC101502117	81.8166	0.431524	-1.21249	0.4081	-2.97105	0.002968	0.118505	transcription factor MYB61	P:regulation of stomatal movement; C:nucleus
gene-LOC101491013	53.9182	0.410487	-1.28459	0.488049	-2.63209	0.008486	0.229044	Transcription factor MYB61	C:nucleus
gene-LOC101494548	28.6285	0.244081	-2.03457	0.754881	-2.69521	0.007034	0.203914	Transcription factor MYB62	P:regulation of transcription, DNA-templated; F:DNA-binding transcription factor activity; F:sequence-specific DNA binding; C:nucleus
gene-LOC101489560	16.3908	0.33459	-1.57953	0.760741	-2.07631	0.037866	0.500986	Transcription factor MYB63	C:nucleus
gene-LOC101499325	19.3371	0.301679	-1.72891	0.841207	-2.05527	0.039852	0.515052	transcription factor MYB92	C:nucleus; C:integral component of membrane
gene-LOC101509949	180.994	0.447722	-1.15933	0.423108	-2.74002	0.006143	0.188623	Transcription factor TCP13	P:regulation of transcription, DNA-templated; F:DNA-binding transcription factor activity; F:sequence-specific DNA binding; C:nucleus
gene-LOC101510698	178.208	0.464122	-1.10742	0.396982	-2.78961	0.005277	0.171085	transcription repressor OFP13	P:negative regulation of transcription, DNA-templated; C:nucleus
gene-LOC101501640	57.2015	0.272422	-1.87609	0.58357	-3.21484	0.001305	0.065173	transcriptional corepressor LEUNIG	P:negative regulation of transcription, DNA-templated; F:transcription corepressor activity
gene-LOC101503578	108.171	0.406422	-1.29895	0.458636	-2.8322	0.004623	0.156585	WRKY family transcription factor	P:regulation of transcription, DNA-templated; F:DNA-binding transcription factor activity; F:sequence-specific DNA binding; C:nucleus; C:Golgi apparatus; C:integral component of membrane
gene-LOC101499569	381.726	2.28064	1.18944	0.300983	3.95183	7.8e-05	0.00766	WRKY transcription factor 23-like	P:regulation of transcription, DNA-templated; F:DNA-binding transcription factor activity; F:sequence-specific DNA binding; C:nucleus
MSTRG.3348	72.2478	0.251846	-1.98939	0.528974	-3.76085	0.000169	0.014372	WUSCHEL-related homeobox 5	P:regulation of transcription, DNA-templated; P:plant organ development; F:DNA binding; F:DNA-binding transcription factor activity; C:nucleus

## Sheet: PUSA372 Total TFs
GeneNames	baseMean	FoldChange	log2FoldChange	lfcSE	stat	pvalue	padj	Description	GO Names
gene-LOC101496811	4.53586	0.074283	-3.75083	1.81242	-2.06952	0.038498	0.724909	AP2-like ethylene-responsive transcription factor At1g16060	P:regulation of transcription, DNA-templated; F:DNA binding; F:DNA-binding transcription factor activity; C:nucleus
gene-LOC101502485	212.499	0.455749	-1.13369	0.377614	-3.00224	0.00268	0.147988	basic leucine zipper 43-like	P:regulation of transcription, DNA-templated; F:DNA-binding transcription factor activity
gene-LOC101511871	49.1274	2.78438	1.47735	0.549241	2.68981	0.007149	0.280534	Dehydration-responsive element-binding protein 1C	P:regulation of transcription, DNA-templated; F:DNA binding; F:DNA-binding transcription factor activity; C:nucleus
gene-LOC101513638	11.2309	0.161433	-2.63099	0.957941	-2.74651	0.006023	0.247809	DELLA protein RGL2	P:regulation of transcription, DNA-templated; F:DNA-binding transcription factor activity; F:sequence-specific DNA binding; C:nucleus
gene-LOC101515645	155.703	0.408152	-1.29282	0.38606	-3.34876	0.000812	0.069932	dof zinc finger protein DOF2.5-like	P:regulation of transcription, DNA-templated; F:DNA binding; C:nucleus
gene-LOC101515639	5.18227	54.8251	5.77677	1.876	3.0793	0.002075	0.127728	ethylene-responsive transcription factor 1B	P:regulation of transcription, DNA-templated; P:ethylene-activated signaling pathway; F:DNA binding; F:DNA-binding transcription factor activity; C:nucleus
gene-LOC101496212	22.4199	3.00324	1.58652	0.718461	2.20822	0.027229	0.607576	ethylene-responsive transcription factor 1B	P:regulation of transcription, DNA-templated; P:ethylene-activated signaling pathway; F:DNA binding; F:DNA-binding transcription factor activity; C:nucleus
gene-LOC101502435	110.975	0.442759	-1.17541	0.396256	-2.96628	0.003014	0.160282	ethylene-responsive transcription factor 1B	P:regulation of transcription, DNA-templated; P:ethylene-activated signaling pathway; F:DNA binding; F:DNA-binding transcription factor activity; C:nucleus
gene-LOC101512146	188.348	2.33259	1.22194	0.352322	3.46824	0.000524	0.051971	ethylene-responsive transcription factor 2-like	P:regulation of transcription, DNA-templated; P:ethylene-activated signaling pathway; F:DNA binding; F:DNA-binding transcription factor activity; C:nucleus
gene-LOC101496910	38.2871	11.1798	3.48282	0.818101	4.2572	2.1e-05	0.004174	ethylene-responsive transcription factor erf017-like protein	P:regulation of transcription, DNA-templated; F:DNA binding; F:DNA-binding transcription factor activity; C:nucleus
gene-LOC101496258	20.8139	13.2478	3.72768	0.960268	3.88192	0.000104	0.015127	ethylene-responsive transcription factor erf017-like protein	P:regulation of transcription, DNA-templated; F:DNA binding; F:DNA-binding transcription factor activity; C:nucleus
gene-LOC101496587	36.0044	5.49542	2.45823	0.800182	3.07209	0.002126	0.129051	ethylene-responsive transcription factor ERF017-like protein	P:regulation of transcription, DNA-templated; F:DNA binding; F:DNA-binding transcription factor activity; C:nucleus
gene-LOC101499805	5.92887	62.3948	5.96335	1.70462	3.49836	0.000468	0.047679	ethylene-responsive transcription factor ERF109	P:regulation of transcription, DNA-templated; F:DNA binding; F:DNA-binding transcription factor activity; C:nucleus
gene-LOC101490540	15.1006	6.76851	2.75884	0.962267	2.86702	0.004144	0.197394	Ethylene-responsive transcription factor ERF112	P:regulation of transcription, DNA-templated; P:ethylene-activated signaling pathway; F:DNA binding; F:DNA-binding transcription factor activity; C:nucleus
gene-LOC101497429	27.3619	0.375755	-1.41214	0.634114	-2.22695	0.025951	0.596481	growth-regulating factor 3 isoform X4	P:regulation of transcription, DNA-templated; P:developmental process; F:ATP binding; C:nucleus
gene-HSFA6B	121.695	0.493578	-1.01865	0.428903	-2.37501	0.017549	0.476321	heat stress transcription factor A-6b	P:regulation of transcription by RNA polymerase II; P:cellular response to heat; F:RNA polymerase II cis-regulatory region sequence-specific DNA binding; F:DNA-binding transcription factor activity; C:nucleus
gene-HSFB3	92.4485	2.18417	1.12708	0.395653	2.84866	0.00439	0.20325	heat stress transcription factor B-3	P:regulation of transcription by RNA polymerase II; F:RNA polymerase II cis-regulatory region sequence-specific DNA binding; F:DNA-binding transcription factor activity; C:nucleus
gene-LOC101492395	36.5521	0.397304	-1.33168	0.586547	-2.27038	0.023185	0.562818	homeobox-leucine zipper protein ATHB-40	P:regulation of transcription by RNA polymerase II; P:positive regulation of transcription, DNA-templated; F:DNA-binding transcription factor activity, RNA polymerase II-specific; F:sequence-specific DNA binding; C:nucleus
gene-LOC101502254	90.8979	0.380824	-1.3928	0.462889	-3.00894	0.002622	0.146529	homeobox-leucine zipper protein ATHB-6-like isoform X1	P:regulation of transcription by RNA polymerase II; P:positive regulation of transcription, DNA-templated; F:DNA-binding transcription factor activity, RNA polymerase II-specific; F:sequence-specific DNA binding; C:nucleus
gene-LOC101502769	163.942	0.386839	-1.3702	0.350034	-3.91446	9.1e-05	0.013935	homeobox-leucine zipper protein ATHB-7	P:regulation of transcription by RNA polymerase II; P:positive regulation of transcription, DNA-templated; F:DNA-binding transcription factor activity, RNA polymerase II-specific; F:sequence-specific DNA binding; C:nucleus
gene-LOC101491981	163.316	0.398684	-1.32668	0.369249	-3.59292	0.000327	0.037096	myb family transcription factor PHL5 isoform X1	P:regulation of transcription, DNA-templated; F:DNA binding; F:DNA-binding transcription factor activity; C:nucleus
gene-LOC101501127	102.324	0.340615	-1.55378	0.456364	-3.4047	0.000662	0.061204	myb family transcription factor PHL8-like isoform X1	P:regulation of transcription, DNA-templated; P:methylation; F:DNA binding; F:DNA-binding transcription factor activity; F:methyltransferase activity; F:oxidoreductase activity; C:nucleus
gene-LOC101507623	1537.18	0.304509	-1.71544	0.323419	-5.30409	0	6.7e-05	myb transcription factor	P:regulation of transcription, DNA-templated; F:DNA-binding transcription factor activity; F:sequence-specific DNA binding; C:nucleus; C:membrane
gene-LOC101512896	52.2627	0.449673	-1.15305	0.528369	-2.18229	0.029088	0.622977	myb-related protein 2-like isoform X1	P:regulation of transcription, DNA-templated; F:DNA binding; F:DNA-binding transcription factor activity; F:catalytic activity; C:nucleus
gene-LOC101512112	263.2	0.196215	-2.34949	0.404689	-5.80567	0	5e-06	Myb-related protein Myb4	C:nucleus
gene-LOC101497945	44.6608	0.257441	-1.95769	0.600493	-3.26013	0.001114	0.085924	Myb-related protein Myb4	C:nucleus
gene-NAC63	40.7177	0.387833	-1.36649	0.540485	-2.52827	0.011463	0.380227	NAC domain-containing protein 37-like	P:regulation of transcription, DNA-templated; F:DNA binding
gene-NAC66	40.2878	0.378133	-1.40303	0.677121	-2.07206	0.03826	0.722807	NAC domain-containing protein 86	P:regulation of transcription, DNA-templated; F:DNA binding
gene-NAC24	134.01	2.05767	1.04101	0.422293	2.46514	0.013696	0.4194	NAC transcription factor 47	P:regulation of transcription, DNA-templated; F:DNA binding
gene-LOC101491983	5.23025	0.01664	-5.90923	1.99392	-2.96363	0.00304	0.160546	probable WRKY transcription factor 50	P:regulation of transcription, DNA-templated; F:DNA-binding transcription factor activity; F:sequence-specific DNA binding; C:nucleus
gene-LOC101501992	154.794	0.436884	-1.19468	0.38512	-3.10209	0.001922	0.123348	probable WRKY transcription factor 69	P:regulation of transcription, DNA-templated; F:DNA-binding transcription factor activity; F:sequence-specific DNA binding; C:nucleus
gene-LOC101512461	106.072	0.418913	-1.25528	0.499726	-2.51193	0.012007	0.389192	protein ecdysoneless homolog	C:nucleus
gene-LOC101508928	473.8	0.496543	-1.01001	0.315335	-3.20297	0.00136	0.098409	protein LNK3-like isoform X1	P:regulation of transcription, DNA-templated; P:circadian rhythm
gene-LOC101491616	736.026	0.460821	-1.11772	0.354457	-3.15333	0.001614	0.109764	Protein RADIALIS-like 1	P:regulation of transcription, DNA-templated; F:DNA-binding transcription factor activity; C:nucleus
gene-LOC113785428	67.4017	0.204194	-2.29199	0.509494	-4.49857	7e-06	0.001844	protein RADIALIS-like 3	P:regulation of transcription, DNA-templated; F:DNA-binding transcription factor activity; C:nucleus
gene-LOC101493531	37.6576	0.31717	-1.65667	0.573068	-2.89088	0.003842	0.189321	protein RADIALIS-like 4	P:regulation of transcription, DNA-templated; F:DNA-binding transcription factor activity; C:nucleus
gene-LOC101500982	37.7429	2.50561	1.32516	0.606874	2.18358	0.028993	0.622678	protein SAR DEFICIENT 1-like isoform X1	P:regulation of transcription, DNA-templated; P:regulation of salicylic acid biosynthetic process; F:DNA-binding transcription factor activity; F:calmodulin binding; F:sequence-specific DNA binding; C:nucleus; C:integral component of membrane
gene-LOC101498576	44.5105	0.271439	-1.8813	0.594565	-3.16417	0.001555	0.107352	putative Myb family transcription factor	P:regulation of transcription, DNA-templated; F:DNA binding; F:DNA-binding transcription factor activity; C:nucleus
gene-LOC101498848	290.975	0.392616	-1.34881	0.340559	-3.96058	7.5e-05	0.011816	putative transcription factor B3-Domain family	F:DNA binding; C:nucleus; C:membrane
gene-LOC101506074	87.7491	0.438631	-1.18892	0.408937	-2.90735	0.003645	0.18278	RAP2-7 transcription factor	P:regulation of transcription, DNA-templated; F:DNA binding; F:DNA-binding transcription factor activity; F:zinc ion binding; C:nucleus; C:membrane
gene-LOC101507432	28.8652	0.3239	-1.62638	0.632543	-2.57117	0.010135	0.354603	transcription factor	P:regulation of transcription by RNA polymerase II; F:RNA polymerase II transcription regulatory region sequence-specific DNA binding; F:DNA-binding transcription factor activity, RNA polymerase II-specific; F:protein dimerization activity; C:RNA polymerase II transcription regulator complex
gene-LOC101501101	218.51	0.309101	-1.69385	0.464037	-3.65025	0.000262	0.031433	transcription factor bHLH146	P:regulation of transcription, DNA-templated
gene-LOC101515651	37.8578	0.432454	-1.20938	0.581567	-2.07952	0.03757	0.716694	transcription factor bHLH18-like	F:DNA binding; F:protein dimerization activity; C:nucleus
gene-LOC101506885	78.2046	0.294406	-1.76412	0.492084	-3.58501	0.000337	0.037864	transcription factor bHLH25	F:protein dimerization activity; C:nucleus
gene-LOC101510280	21.4867	3.61915	1.85565	0.848738	2.18636	0.028789	0.619806	transcription factor bHLH85-like	F:protein dimerization activity; C:nucleus
gene-LOC101489960	54.0751	0.420321	-1.25043	0.547957	-2.282	0.02249	0.54949	transcription factor bHLH93	P:regulation of transcription, DNA-templated; F:DNA-binding transcription factor activity; F:sequence-specific DNA binding; F:protein dimerization activity; C:nucleus
gene-LOC101506134	28.9186	0.437594	-1.19233	0.606847	-1.9648	0.049437	0.818034	transcription factor DICHOTOMA	P:regulation of transcription, DNA-templated; F:DNA-binding transcription factor activity
gene-LOC101494332	255.028	0.407994	-1.29338	0.306627	-4.21808	2.5e-05	0.004666	transcription factor DIVARICATA-like	F:DNA binding; C:nucleus
gene-LOC101498540	76.7467	0.171998	-2.53953	0.473884	-5.35898	0	5.3e-05	transcription factor FER-LIKE IRON DEFICIENCY-INDUCED TRANSCRIPTION FACTOR	P:regulation of transcription, DNA-templated; F:DNA-binding transcription factor activity; F:sequence-specific DNA binding; F:protein dimerization activity; C:nucleus
gene-LOC101501740	36.9232	2.55727	1.3546	0.579852	2.33612	0.019485	0.506252	transcription factor HEC1	F:protein dimerization activity; C:nucleus
gene-NAC10	26.1304	0.291571	-1.77808	0.720194	-2.46889	0.013553	0.4194	transcription factor JUNGBRUNNEN 1	P:regulation of transcription, DNA-templated; F:DNA binding; F:RNA binding
gene-LOC101499946	21.9537	0.366581	-1.4478	0.661145	-2.18983	0.028537	0.618048	transcription factor MYB20	C:nucleus
gene-LOC101514298	80.7086	0.43962	-1.18567	0.454694	-2.60762	0.009117	0.330068	transcription factor MYB36	C:nucleus
gene-LOC105851404	2.93444	0.029521	-5.08209	2.33341	-2.17797	0.029408	0.624984	transcription factor MYB46	C:nucleus
gene-LOC101491013	76.1699	0.404954	-1.30417	0.420931	-3.0983	0.001946	0.124241	Transcription factor MYB61	C:nucleus
gene-LOC101497837	142.007	0.478668	-1.0629	0.378295	-2.80972	0.004958	0.221628	transcription factor MYB61	P:regulation of stomatal movement; C:nucleus
gene-LOC101513782	59.25	0.430765	-1.21503	0.47065	-2.58159	0.009835	0.348647	transcription factor MYB61	P:regulation of stomatal movement; C:nucleus
gene-LOC101502117	110.663	0.489001	-1.03209	0.41211	-2.50441	0.012266	0.393915	transcription factor MYB61	P:regulation of stomatal movement; C:nucleus
gene-LOC101489560	23.8435	0.348401	-1.52118	0.673529	-2.25852	0.023913	0.571468	Transcription factor MYB63	C:nucleus
gene-LOC101506615	83.11	0.404583	-1.30549	0.459802	-2.83925	0.004522	0.207668	transcription factor MYB86	P:regulation of stomatal movement; C:nucleus
gene-LOC101512851	9.52184	0.182802	-2.45164	1.08472	-2.26015	0.023812	0.570945	Transcription factor MYB86	C:nucleus
gene-LOC101494325	113.538	0.351594	-1.50802	0.340209	-4.43263	9e-06	0.002294	transcription factor MYB90-like	C:nucleus
gene-LOC101503635	3.7969	0.023136	-5.43372	1.99606	-2.72222	0.006485	0.260093	transcription factor MYB98	P:regulation of transcription by RNA polymerase II; F:RNA polymerase II cis-regulatory region sequence-specific DNA binding; F:DNA-binding transcription factor activity, RNA polymerase II-specific; C:nucleus
gene-LOC101511385	387.225	0.438127	-1.19058	0.286539	-4.15503	3.3e-05	0.005869	transcription factor TCP13	P:regulation of transcription, DNA-templated; F:DNA-binding transcription factor activity; F:sequence-specific DNA binding; C:nucleus
gene-LOC101509949	191.601	0.424629	-1.23572	0.356256	-3.46864	0.000523	0.051971	Transcription factor TCP13	P:regulation of transcription, DNA-templated; F:DNA-binding transcription factor activity; F:sequence-specific DNA binding; C:nucleus
gene-LOC101510192	101.994	0.497956	-1.00591	0.394952	-2.54691	0.010868	0.371165	transcription factor TCP5-like	P:regulation of transcription, DNA-templated; F:DNA-binding transcription factor activity
gene-LOC101503578	114.03	0.452217	-1.14491	0.449398	-2.54766	0.010845	0.370926	WRKY family transcription factor	P:regulation of transcription, DNA-templated; F:DNA-binding transcription factor activity; F:sequence-specific DNA binding; C:nucleus; C:Golgi apparatus; C:integral component of membrane
MSTRG.3428	69.4788	0.452839	-1.14293	0.571976	-1.99822	0.045693	0.785527	WUSCHEL-related homeobox 5	P:regulation of transcription, DNA-templated; P:plant organ development; F:DNA binding; F:DNA-binding transcription factor activity; C:nucleus
gene-LOC101490093	3.18332	33.3288	5.0587	2.06674	2.44767	0.014378	0.427362	WUSCHEL-related homeobox 9	P:regulation of transcription, DNA-templated; P:regulation of developmental process; F:DNA binding; F:DNA-binding transcription factor activity; C:nucleus
gene-LOC101511476	274.984	0.463822	-1.10836	0.301479	-3.6764	0.000237	0.028681	zinc finger protein MAGPIE	F:DNA-binding transcription factor activity; C:nucleus
gene-LOC101508089	393.224	2.06167	1.04382	0.292946	3.56317	0.000366	0.03987	LOB domain-containing protein 25
gene-LOC101504817	8.81478	5.09783	2.34988	1.1767	1.99702	0.045823	0.785756	LOB domain-containing protein 12	F:carbamoyl-phosphate synthase (glutamine-hydrolyzing) activity
